# Supplementary material for: Implementation of an automated scheduling tool improves schedule quality and resident satisfaction
Source: PLoS One. 2020 Aug 11;15(8):e0236952. doi: 10.1371/journal.pone.0236952 (PMC7418963; doi:10.1371/journal.pone.0236952)
Supplement: S1 Application — Example information is pre-populated using data from the Yale Internal Medicine Residency Program, with full names of residents censored. (XLSM) [file pone.0236952.s001.xlsm]

## Sheet: Instructions
			Block Schedule Generation:
			Resident and rotation information must be completed in the following sheets to generate a schedule.
			Example schedule information is provided, but names and dates are censored to allow for online publication
			Block start / end dates as well as year start and end dates will need to be re-entered into Settings prior to generating a test schedule
			Rotation Staffing: All possible rotations to be assigned should be listed in this sheet.
			- Rotation Name: List a unique name for each rotation you want to assign residents to in this column.
			- Required Year: List the resident 'classes' that can be assigned to the rotation, seperated by commas.
				Resident classes can include interns, residents, and seniors, or rotators from other specialties
			- Required Year: List the resident 'classes' that can be assigned to the rotation, seperated by commas.
			- Rotation Class: Can be used to group rotations into classes to keep track of minimum and maximum amounts allowed (which is specified in the settings page)
			- Fill Order: If you notice gaps in the generated schedule, try decreasing the fill order so the rotations with gaps are filled earlier
			Hardcoded Schedule: Contains 'pre-assigned' rotations for residents
			- Name: List the resident names as you'd like them to appear in the rotation staffing sheet
			- AMiON Code: If using this sheet to generate an AMiON schedule - list the 2-3 letter resident code from AMiON here
			- Resident Class: Allows you to restrict rotations to certain residents, and set limits on amounts of rotations per resident class
				Our schedule has the following resident classes:
					Traditional - Categorical PGY-1s
					Resident - PGY-2s
					Senior - PGY-3s
					Prelim - preliminary interns
					Neurology - neurology interns
					Psych - psychiatry interns
					Anesthesia - anesthesia interns
			- Email: Resident email. Used for jeopardy calendar generation
			- Baseline Fairness: Resident requests are filled in a 'fair' order, so that if one resident does not get their top choice rotation / vacation request,
				they will be more likely to get their second choice request. The 'baseline fairness' can be adjusted (higher = lower priority scheduling)
				to account for hardcoded requests. For example - if someone requests specific vacation times that are hardcoded, the 'fairness' in this
				column can be increased to give that resident a lower priority for rotation preferences
			- Rotation Blocks: Starting in column G, individual rotation names can be entered to pre-assign them to residents.
				If you have rotating residents who have completely pre-determined schedules, you can enter 'HOLD' or similar text to remove them
				from the months that they cannot be assigned
			Resident Schedule: Contains the rotation assignments after schedule generation
			Settings: Contains default settings to adjust schedule generation
			- Block: Can enter the names of the individual blocks of rotations here
			- Start/End Dates (Columns B-E):enter in the first and last day of each block, for interns and for upper year residents.
				Our schedule assumes that interns and residents start on different days, but these dates can be the same for residents and interns
			- Offset: List the column of the first day of the rotation in the 'Monthly Calendar' / 'Monthly Calendar Display' sheets
				We operate on a 2 week block system, but during schedules vary on a monthly basis, so we list a month
				of schedules on the 'Monthly Calendar' sheets, and vary the offsets every other two week block.
				For example - at the beginning of a month, our interns start a rotation on Tuesday, which is column 2 on the Monthly Calendar Sheet
				And in the middle of a month, our interns start on the third Tuesday, which is column 16
				To further complicate matters, the first and last months do not follow this pattern, and therefore require their own offsets
			- PGY-1s: List the names of resident classes that follow the 'PGY-1' schedule
			- PGY-2s / PGY-3s: List the names of resident classes that follow the 'PGY-2/3' schedule
			- Year start: List the first day of academic year for which you want to generate a schedule
			- Year end: List the last day of academic year for which you want to generate a schedule
			- Vacation period 1: Our app assigns one vacation in the first half and one vacation in the second half of the year. Choose how many blocks are in the first half of the year
			- Max block length: Choose the length of the longest block during the academic calendar
			- Nights A/B: Since our schedule varies on a monthly basis, some rotations are night rotations on odd blocks, and some are night rotations on even blocks
				For Nights A, In cell H26, we list all the odd blocks seperated by commas, and in cell H27, we list the rotations which are night rotations on odd blocks
				Similarly, for Nights B we list the even blocks and the rotations which are night rotations on even blocks
				If in your schedule, rotations are consistently a 'night' rotation independent of the block, you can list every block in Nights A, along with the respective night rotations
			- Rotation End Offset Residents: If listing the rotations for residents during the previous calendar year to avoid conflicts, list the 'offset' of the end date of these rotations on the Monthly Calendar
			- Calendar Length: List the number of days in the 'Monthly Calendar' sheet. For our schedule, we list 28 days in columns 2 through 29, thus making the calendar length 28.
			- Resident / Intern Staffing: Gives the number of residents / interns that can be on electives / vacation on a given block. If not enough vacations are scheduled, may need to increase this number
			- Elective Names: Shoud list the names of any hardcoded elective rotations that count towards a resident's total elective time
			- Elective Totals (Column I): Lists the number of elective blocks each resident of the class in Column J should be assigned.
			- Rotation totals (Columns L onwards): Lists a cap (maximum) and a minimum of each rotation class to be assigned to each resident year. The first row must remain as 'Nights'.
				Subsequent columns can be changed to reflect rotation classes, as listed in Rotation Staffing, column C
				The number of rotation classes with minimum/maximum assignments can be changed on the fly, but ensure that the columns are reflected similarly in
				the 'Settings' sheet, the 'Resident Schedule' sheet (Columns AJ onwards), and the 'Resident Preference' sheet (Columns Q and onwards)
			Resident Preferences:
			- Vacation choices: a comma delimited list of vacation preferences (by block number) for the first and second half of the year
			- Rotation requests: The names of the first, second, and third choice rotations. This should correspond to a rotation 'class', listed in column C of the 'Rotation Staffing' spreadsheet
			- Rows Q-AG: These list the number of rotations in the given 'class' completed by the resident prior to schedule generation.
				These totals can be updated with prior years rotations to ensure residents do not get excessive ICU time or spend too much time in one rotation
				These totals do not need to include rotations that are manually assigned in the 'Hardcoded Schedule' sheet
			Monthly Calendar: Used to keep track of overnight call, night rotations, and days off, to avoid conflict when switching between rotations
			- A rotation should be listed as 'ON' to represent overnight call, 'NIGHTS' to represent a night shift, and 'OFF' to represent a day off
			- The rotations should be listed in the same order as they are in 'Rotation Staffing', with rotation names listed in column A
			- The shift assignment for each individual day should be listed starting in column 2, with the offset specified in 'Settings' used to calculate the first day of a block
			AMiON Daily Schedule Generation:
			Generates a schedule for use with amion.com from the 'Resident Schedule' Sheet. Should be used once a schedule is generated.
			The output will be entered into the 'Daily Calendar' sheet
			Monthly Calendar Display: Used to set a different display name of rotations and their 'roles' in amion
			The rotations must be listed in the same order as the 'Rotation Staffing' sheet, but the names of rotations can be changed
			Rotations will be listed as a combination of the rotation name (column A), and the individual role (column B and onwards)
			For example, a rotation listed as 'Generalist Intern', when given the daily role of 'Admit', will be listed as 'Generalist Intern Admit'

## Sheet: Rotation Staffing
Rotation Name	Required Year	Rotation Class	Fill Order			Block 1A	Block 1B	Block 2A	Block 2B	Block 3A	Block 3B	Block 4A	Block 4B	Block 5A	Block 5B	Block 6A	Block 6B	Block 7A	Block 7B	Block 8A	Block 8B	Block 9A	Block 9B	Block 10A	Block 10B	Block 11A	Block 11B	Block 12A	Block 12B	Block 13A	Block 13B
InfectiousDisease Res 1	Resident, Senior	InfectiousDisease	2			MP InfectiousDisease (2)	MP InfectiousDisease (2)	Res35	Res35	Sen5	Sen5	Res34	Res34	Sen14	Sen14	Sen21	Sen21	Res13	Res13	Res32	Res32	Res38	Res25	Res25	Sen8	YPC Nephrology (15)	Res14	Res14	Res44	Res11	Res11
InfectiousDisease Int 1	Intern, Traditional, Prelim, Neurology, Psych, Anesthesia	InfectiousDisease	6			SUB-I InfectiousDisease	SUB-I InfectiousDisease	SUB-I InfectiousDisease	YPC InfectiousDisease	SUB-I InfectiousDisease	Trad34	SUB-I InfectiousDisease	SUB-I InfectiousDisease	MP InfectiousDisease	MP InfectiousDisease	Prelim2	Prelim2	Trad24	Trad24	MP InfectiousDisease	MP InfectiousDisease	SUB-I InfectiousDisease	SUB-I InfectiousDisease	Neuro7	Neuro7	Trad33	Trad11	Neuro2	Neuro4	Neuro4	Psych2
InfectiousDisease Res 2	Resident, Senior	InfectiousDisease	2			Sen34	Sen34	YPC InfectiousDisease (14)	Sen26	YPC InfectiousDisease (14)	YPC InfectiousDisease (14)	YPC InfectiousDisease (14)	YPC InfectiousDisease (14)	Sen6	Sen6	Res26	YPC InfectiousDisease (14)	Res10	Res10	YPC InfectiousDisease (14)	YPC InfectiousDisease (14)	Res1	Res1	YPC InfectiousDisease (14)	YPC InfectiousDisease (14)	YPC InfectiousDisease (14)	YPC InfectiousDisease (14)	Res39	Res39	Res15	Res15
InfectiousDisease Int 2	Intern, Traditional, Prelim, Neurology, Psych, Anesthesia	InfectiousDisease	6			Anes9	Anes9	YPC InfectiousDisease	Neuro3	YPC InfectiousDisease	Neuro1	Neuro8	Neuro8	YPC InfectiousDisease	Trad35	Trad35	YPC InfectiousDisease	Trad33	Trad33	YPC InfectiousDisease	Neuro1	YPC InfectiousDisease	Trad41	YPC InfectiousDisease	YPC InfectiousDisease	Trad32	Trad32	Psych8	Psych3	Neuro5	Neuro5
Generalist Res 1	Resident, Senior	Generalist	2			Sen15	Sen15	Res39	Res39	Res11	Res11	Res40	Res7	Res7	Res25	Res25	Res45	Res16	Res16	Res44	Res44	Res40	Res20	Res20	Res41	Res41	Res46	Res46	Res42	Res42	Res2
Generalist Int 1	Intern, Traditional, Prelim, Neurology, Psych, Anesthesia	Generalist	6			Psych3	Psych3	Psych13	Psych13	Neuro2	Neuro2	Trad14	Trad14	Psych2	Trad40	Psych5	Psych5	Psych12	Psych12	Prelim4	Prelim4	Psych4	Trad24	Anes7	Anes7	Psych1	Trad42	Trad42	Trad21	Trad21	Trad39
Generalist Res 2	Resident, Senior	Generalist	2			Res38	Res29	Res29	Res27	Sen13	Sen13	Res46	Res46	Sen17	Sen17	Res33	Res33	Res42	Res31	Res31	Res33	Res33	Res22	Res22	Res40	Res40	Res26	Res26	Res38	Res20	Res20
Generalist Int 2	Intern, Traditional, Prelim, Neurology, Psych, Anesthesia	Generalist	6			Psych7	Trad39	Psych6	Psych6	Neuro7	Neuro7	Psych11	Psych11	Psych16	Psych16	Psych14	Psych14	Trad26	Trad26	Trad34	Neuro6	Neuro6	Neuro5	Neuro5	Trad3	Psych10	Psych10	Trad37	Prelim5	Prelim5	Neuro8
InfectiousDisease Night Int	Intern, Traditional, Prelim, Neurology, Psych, Anesthesia	InfectiousDisease	6			Psych10	Psych7	Psych5	Anes7	Trad19	YPC InfectiousDisease	Trad40	Trad28	Neuro2	YPC InfectiousDisease	Trad36	Trad9	Prelim3	Trad27	Trad42	YPC InfectiousDisease	Trad35	YPC InfectiousDisease	Anes4	Trad26	Anes11	Anes15	Psych3	Psych8	Trad13	Trad4
Generalist Night Int	Intern, Traditional, Prelim, Neurology, Psych, Anesthesia	Generalist	6			Trad18	Psych12	Trad38	Psych12	Psych3	Trad31	Trad35	Anes11	Anes5	Psych2	Trad33	Trad2	Trad19	Trad23	Psych13	Psych4	Trad14	Trad29	Psych8	Trad10	Trad24	Psych1	Trad39	Trad5	Trad25	Prelim1
D&G Res NF	Resident, Senior	InfectiousDisease, Generalist	2			Sen28	Sen33	Sen18	Res30	Res12	Res5	Sen27	Res26	Res40	Res27	Res20	Res2	Sen12	Sen11	Res15	Sen9	Res36	Res26	Res17	Res38	Res32	Res43	Res17	Res31	Res38	Res3
YSC NF	Intern, Traditional, Prelim, Neurology, Anesthesia		5			Trad38	Prelim2	Trad34	Trad9	Neuro5	Trad39	Trad34	Trad30	Psych9	Anes12	Trad41	Psych16	Anes9	Trad22	Psych7	Anes2	Trad34	Trad42	Prelim4	Trad30	Trad39	Trad33	Trad41	Anes7	Trad17	Trad37
Medicine Res 1	Senior	Medicine	1			Sen10	Sen1	Sen27	Sen2	Sen2	Sen11	Sen11	Sen3	Sen3	Sen12	Sen12	Sen4	Sen4	Sen13	Sen13	Sen5	Sen5	Sen16	Sen16	Sen6	Sen6	Sen20	Sen20	Sen7	Sen7	Sen5
Medicine Int 1	Intern, Traditional, Prelim, Neurology, Psych, Anesthesia	Medicine	6			Trad41	Trad40	Trad40	Trad29	Trad30	Trad30	Trad1	Trad1	Neuro4	Neuro4	Prelim3	Prelim3	Neuro8	Trad34	Trad5	Trad26	Psych5	Psych5	Trad20	Trad20	Anes1	Anes3	Neuro3	Anes16	Anes16	Trad38
Medicine Res 2	Senior	Medicine	1			MP Medicine (8)	Sen13	MP Medicine (8)	Sen8	Sen8	Sen14	Sen14	Sen9	Sen9	Sen15	Sen15	Sen22	Sen10	Sen10	Sen21	Sen21	Sen17	Sen17	Sen30	Sen19	Sen4	Sen23	Sen23	Sen24	Sen12	Sen1
Medicine Int 2	Intern, Traditional, Prelim, Neurology, Psych, Anesthesia	Medicine	6			Neuro7	Neuro8	Neuro8	Prelim1	Prelim1	Trad9	Trad9	Trad27	Trad23	Trad23	Psych1	Psych1	Trad36	Trad39	Trad39	Trad25	Trad25	Prelim2	Prelim2	Anes17	Anes17	Trad4	Trad4	Trad29	Trad28	Trad6
Medicine Res 3	Senior	Medicine	1			Sen18	Sen18	Sen22	Sen22	Sen33	Sen33	MP Medicine (8)	MP Medicine (8)	Sen34	Sen34	Sen27	Sen27	MP Medicine (8)	MP Medicine (8)	Sen25	Sen25	Sen18	Sen7	Sen28	Sen28	Sen15	Sen11	Sen26	Sen26	MP Medicine (8)	MP Medicine (8)
Medicine Int 3	Intern, Traditional, Prelim, Neurology, Psych, Anesthesia	Medicine	6			Trad35	Trad35	Trad15	Anes8	SUB-I Medicine Int 3	SUB-I Medicine Int 3	Trad41	Anes14	Anes14	Neuro6	Trad12	Trad12	Trad42	Trad42	Anes1	Anes1	Psych11	Psych11	Trad38	Neuro1	Neuro1	Anes4	Anes4	Trad17	Trad36	Trad32
Medicine Res 4	Senior	Medicine	1			Sen14	Sen14	Sen29	Sen29	Sen15	Sen6	Sen30	Sen30	Sen16	Sen16	Sen31	Sen31	Sen18	Sen18	Sen32	Sen32	Sen29	Sen22	Sen35	Sen35	Sen30	Sen36	Sen36	Sen31	Sen11	Sen2
Medicine Int 4	Intern, Traditional, Prelim, Neurology, Psych, Anesthesia	Medicine	6			Neuro3	Neuro3	SUB-I Medicine Int 4	SUB-I Medicine Int 4	Psych16	Psych16	Trad3	Trad25	Trad25	Trad38	Trad38	Trad26	Psych13	Psych13	Trad2	Trad2	Trad28	Trad28	Trad4	Trad4	Psych6	Trad40	Trad16	Trad16	Trad37	Trad41
Medicine Int Nights	Intern, Traditional, Prelim, Neurology, Psych, Anesthesia	Medicine	6			Trad15	Trad31	Trad36	Anes9	Trad12	Trad38	Trad37	Trad4	Trad14	Trad26	Trad40	Anes4	Anes12	Anes6	Psych11	Trad9	Trad15	Anes16	Trad32	Trad16	Trad15	Trad10	Psych15	Trad6	Trad30	Psych15
Cardiology Res 1	Resident, Senior	Cardiology, 1Block	2			Res20	Sen22	Sen12	Res3	Res2	Sen1	YPC Cardiology (18)	Res37	Res15	Res12	Sen19	Res38	MP Cardiology (4)	Res26	Res29	Res5	Sen9	Res8	Res27	Res1	Sen13	Res19	Res31	Res28	Sen10	Sen16
Cardiology Res 2	Resident, Senior	Cardiology, 1Block	2			Res40	Res30	Sen31	Res32	YPC Cardiology (18)	YPC Cardiology (18)	Sen36	YPC Cardiology (18)	YPC Cardiology (18)	YPC Cardiology (18)	YPC Cardiology (18)	YPC Cardiology (18)	YPC Cardiology (18)	YPC Cardiology (18)	YPC Cardiology (18)	YPC Cardiology (18)	YPC Cardiology (18)	YPC Cardiology (18)	YPC Cardiology (18)	YPC Cardiology (18)	YPC Cardiology (18)	YPC Cardiology (18)	MP Cardiology (4)	MP Cardiology (4)	Res17	MP Cardiology (4)
Hematology Res 1	Resident, Senior	Hematology	2			YPC Hematology (10)	Res24	Res24	Sen7	Sen7	Sen15	MP Hematology (4)	MP Hematology (4)	WATERBURY RESIDENT	Res22	Res22	Sen5	YPC Hematology (10)	YPC Hematology (10)	YPC Hematology (10)	YPC Hematology (10)	YPC Hematology (10)	YPC Hematology (10)	Res45	Res45	Res4	Res4	Res28	Sen25	Sen25	Sen20
Hematology Res 2	Resident, Senior	Hematology	2			Sen8	Sen8	Sen36	Sen36	Sen4	Sen4	Res27	Res9	Res9	Res16	Res16	Res35	Res35	Sen14	Res41	Res41	Res13	Res13	Res33	Res33	Res18	Res18	Res32	Sen1	Sen1	Res1
Hematology Int 1	Intern, Traditional, Prelim, Neurology, Psych, Anesthesia	Hematology	6			Trad39	Trad37	Trad37	Prelim5	Prelim5	Anes11	Anes11	Prelim3	Prelim3	Trad10	Psych9	Psych9	Trad29	Trad29	Neuro2	Trad21	Trad21	Trad32	Psych2	Psych2	Trad30	Trad30	Prelim4	Prelim4	Psych15	Trad40
Hematology Res 3	Resident, Senior	Hematology	2			Res6	YPC Hematology (10)	Res37	Res37	YPC Hematology (10)	Sen35	Sen35	Res32	MP Hematology (4)	MP Hematology (4)	Res42	Res42	Sen16	Sen16	Sen30	Sen30	Res14	Res14	Res19	YPC Hematology (10)	Res11	Res23	Res23	Sen34	Sen34	Res17
Hematology Int 2	Intern, Traditional, Prelim, Neurology, Psych, Anesthesia	Hematology	6			YPC Hematology	YPC Hematology	Trad13	Trad13	YPC Hematology	Trad24	YPC Hematology	YPC Hematology	YPC Hematology	Trad41	YPC Hematology	YPC Hematology	Trad27	YPC Hematology	YPC Hematology	YPC Hematology	YPC Hematology	YPC Hematology	YPC Hematology	Trad22	Trad22	YPC Hematology	Trad14	Trad14	Neuro2	YPC Hematology
Hepatology Res 1 (Bridgeport)	Resident, Senior	Hepatology	1			BRIDGEPORT RESIDENT	BRIDGEPORT RESIDENT	BRIDGEPORT RESIDENT	BRIDGEPORT RESIDENT	BRIDGEPORT RESIDENT	BRIDGEPORT RESIDENT	BRIDGEPORT RESIDENT	BRIDGEPORT RESIDENT	BRIDGEPORT RESIDENT	BRIDGEPORT RESIDENT	BRIDGEPORT RESIDENT	BRIDGEPORT RESIDENT	Res7	Res7	Res46	Res46	Res18	Res18	YPC Hepatology	YPC Hepatology	YPC Hepatology	YPC Hepatology	Res21	Res21	YPC Hepatology	YPC Hepatology
Hepatology Res 2	Resident, Senior	Hepatology	2			Sen6	Sen6	Res33	Res33	Res43	Res25	Res25	Sen24	Sen24	YPC Hepatology	Sen17	Sen26	BRIDGEPORT RESIDENT	BRIDGEPORT RESIDENT	BRIDGEPORT RESIDENT	BRIDGEPORT RESIDENT	BRIDGEPORT RESIDENT	BRIDGEPORT RESIDENT	BRIDGEPORT RESIDENT	BRIDGEPORT RESIDENT	BRIDGEPORT RESIDENT	BRIDGEPORT RESIDENT	BRIDGEPORT RESIDENT	BRIDGEPORT RESIDENT	BRIDGEPORT RESIDENT	BRIDGEPORT RESIDENT
Hepatology Int 1	Intern, Traditional, Prelim, Neurology, Psych, Anesthesia	Hepatology	6			Trad33	Trad33	Trad19	Trad25	Trad25	Trad4	MP Hepatology	Trad6	Trad42	Trad42	Trad6	Trad6	Trad28	Trad28	Trad16	Trad16	YPC Hepatology	Trad10	Trad18	Trad18	MP Hepatology	MP Hepatology	Trad1	Trad1	Anes6	Anes6
Hepatology Res 3	Resident, Senior	Hepatology	2			Res16	Res16	MP Hepatology (2)	MP Hepatology (2)	Res10	Res10	Res17	Sen5	YPC Hepatology	Res14	Res14	Sen28	YPC Hepatology	YPC Hepatology	Sen35	Sen10	Sen10	Res28	Res28	Sen34	Sen34	Res6	YPC Hepatology	YPC Hepatology	Res19	Res19
Hepatology Int 2	Intern, Traditional, Prelim, Neurology, Psych, Anesthesia	Hepatology	6			Trad32	Trad32	YPC Hepatology	YPC Hepatology	Neuro4	YPC Hepatology	YPC Hepatology	YPC Hepatology	YPC Hepatology	Anes14	Anes14	YPC Hepatology	YPC Hepatology	Trad5	YPC Hepatology	Trad14	Anes10	Anes10	YPC Hepatology	Trad13	YPC Hepatology	YPC Hepatology	Trad8	Trad8	YPC Hepatology	YPC Hepatology
MICU Res 1 (Green)	Resident	MICU, ICU	1			Res1	Res1	Res11	Res2	Res1	Res3	Res12	Res2	Res2	Res4	Res13	Res3	Res3	Res5	Res14	Res4	Res4	Res6	Res15	Res5	Res5	Res7	Res16	Res8	Res6	Res6
MICU Int 4 (Green)	Intern, Traditional, Prelim, Neurology, Anesthesia	MICU, ICU	5			Trad14	Trad1	Anes17	Trad6	Trad13	Trad2	Trad2	Trad5	Anes15	Trad3	Trad3	Trad7	Trad17	Trad4	Trad4	Trad8	Trad16	Trad5	Trad5	Trad9	Trad18	Trad6	Trad6	Trad10	Trad19	Trad28
MICU Int 2 (Green )	Intern, Traditional, Prelim, Neurology, Anesthesia	MICU, ICU	5			Trad20	Trad7	Trad7	Trad11	Trad22	Trad8	Trad8	Trad12	Trad12	Trad9	Trad9	Trad16	Trad16	Trad10	Trad10	Trad13	Trad13	Trad11	Trad11	Trad14	Trad14	Trad21	Trad15	Trad15	Trad22	Trad22
MICU Res 2 (Orange)	Resident	MICU, ICU	1			Res17	Res9	Res18	Res10	Res19	Res20	Res21	Res22	Res32	Res23	Res24	Res27	Res33	Res25	Res26	Res28	Res34	Res29	Res30	Res35	Res36	Res31	Res35	Res36	ED MICU 2	ED MICU 2
MICU Int 5 (Orange)	Intern, Traditional, Prelim, Neurology, Anesthesia	MICU, ICU, 1Block	5			Trad24	Trad25	ObGyn1	ObGyn1	Trad26	Trad27	ObGyn7	ObGyn7	Trad30	Trad29	Trad32	Trad31	Trad32	Trad31	Trad33	Trad30	ObGyn3	ObGyn3	Trad33	Prelim2	Trad34	Trad35	Trad34	Prelim1	Trad35	Trad36
MICU Res 5	Senior	MICU, ICU	1			Sen2	Sen2	Sen11	Sen1	Sen1	Sen2	Sen13	Sen1	Sen18	Sen3	Sen13	Sen3	Sen3	Sen4	Sen12	Sen4	Sen4	Sen6	Sen14	Sen5	Sen5	Sen7	Sen24	Sen8	Sen6	Sen6
MICU Res 3 (Blue)	Resident	MICU, ICU	1			Res10	Res10	ED MICU 2	ED MICU 2	Res7	Res7	ED MICU 2	ED MICU 2	MP MICU (8)	MP MICU (8)	Res37	Res8	Res8	Res11	Res11	Res38	ED MICU 2	ED MICU 2	Res21	Res21	Res12	Res12	Res38	Res9	Res9	Res44
MICU Int 3 (Blue)	Intern, Traditional, Prelim, Neurology, Anesthesia	MICU, ICU	5			Trad21	Trad21	ED MICU Res 2	ED MICU Res 2	Trad23	Trad23	ED MICU Res 2	ED MICU Res 2	Trad24	Trad24	Trad18	Trad18	Trad25	Trad25	Trad17	Trad17	ED MICU Res 2	ED MICU Res 2	Trad19	Trad19	Trad27	Trad27	Trad20	Trad20	Trad26	Trad26
MICU Int 1 (Blue)	Intern, Traditional, Prelim, Neurology, Anesthesia	MICU, ICU	5			Trad28	Trad28	ED MICU Res	ED MICU Res	ObGyn2	ObGyn2	ED MICU Res	ED MICU Res	ObGyn4	ObGyn4	ObGyn5	ObGyn5	ObGyn6	Trad37	ObGyn6	Prelim3	ED MICU Res	ED MICU Res	Trad36	Prelim5	ObGyn8	ObGyn8	ObGyn9	ObGyn9	Trad29	Trad29
MICU Res 4 (Red)	Resident	MICU, ICU	1			Res39	Res43	MP MICU (8)	MP MICU (8)	ED MICU 1	ED MICU 1	Res39	Res40	ED MICU 1	ED MICU 1	ED MICU 1	ED MICU 1	ED MICU 1	ED MICU 1	ED MICU 1	ED MICU 1	MP MICU (8)	MP MICU (8)	ED MICU 1	ED MICU 1	ED MICU 1	ED MICU 1	ED MICU 1	ED MICU 1	ED MICU 1	ED MICU 1
MICU Int 6 (Red)	Intern, Traditional, Prelim, Neurology, Anesthesia	MICU, ICU, 1Block	5			Trad37	Trad38	Trad39	Prelim4	ED MICU Res	ED MICU Res	Trad39	Neuro2	ED MICU Res	ED MICU Res	ED MICU Res	ED MICU Res	ED MICU Res	ED MICU Res	ED MICU Res	ED MICU Res	Trad38	Trad40	ED MICU Res	ED MICU Res	ED MICU Res	ED MICU Res	ED MICU Res	ED MICU Res	ED MICU Res	ED MICU Res
MICU Res 6	Senior	MICU, ICU	1			Sen7	Sen7	Sen15	Sen9	Sen9	Sen10	Sen15	Sen10	Sen10	Sen11	Sen11	Sen8	Sen8	Sen9	Sen16	Sen19	Sen16	Sen18	Sen18	Sen20	Sen12	Sen12	Sen27	Sen20	Sen14	Sen14
Onc Res 1	Resident, Senior	Onc	2			Res11	Res11	Res41	Res41	Res37	Sen18	Sen18	Res29	YPC Onc (10)	Sen20	Sen20	Sen2	Sen2	Res23	Res23	Res31	Sen1	Sen11	YPC Onc (10)	YPC Onc (10)	Res10	Res10	YPC Onc (10)	YPC Onc (10)	Sen3	Sen3
Onc Res 2	Resident, Senior	Onc	2			Res2	YPC Onc (10)	Res42	Res42	Sen17	Sen17	Res36	Res36	Res20	Res20	Sen29	Sen29	Sen7	Sen7	Res22	Res22	Res37	WATERBURY RESIDENT	Res24	Res24	Res6	Res45	Res45	Res4	Res4	Res30
Onc Int 1	Intern, Traditional, Prelim, Neurology, Psych, Anesthesia	Onc	6			Trad17	MP Oncology	Trad20	Trad20	Trad41	Trad41	Anes15	Anes15	Anes17	Prelim1	Prelim1	Anes14	Trad38	Trad38	Anes10	Anes12	Anes12	Anes3	Anes3	Trad12	Trad12	Neuro1	Neuro1	Trad27	Trad27	MP Oncology
Onc Res 3	Resident, Senior	Onc	2			WATERBURY RESIDENT	Sen21	Sen21	Res38	Res38	Sen19	Sen19	YPC Onc (10)	Res43	Res15	Res15	MP Onc (4)	Res2	MP Onc (4)	MP Onc (4)	MP Onc (4)	MP Onc (4)	Sen23	Sen23	Res8	Res8	Res2	Res27	Res27	YPC Onc (10)	YPC Onc (10)
Onc Int 2	Intern, Traditional, Prelim, Neurology, Psych, Anesthesia	Onc	6			Psych12	YPC Oncology	Neuro4	YPC Oncology	YPC Oncology	YPC Oncology	Trad10	YPC Oncology	YPC Oncology	YPC Oncology	Anes16	Anes16	YPC Oncology	Trad40	Trad40	Trad23	Trad23	Trad30	YPC Oncology	YPC Oncology	Prelim4	Prelim4	YPC Oncology	YPC Oncology	YPC Oncology	YPC Oncology
CCU Res 1	Resident, Senior	CCU, ICU	2			MP CCU (4)	Res13	Res13	Res40	Res14	Res14	MP CCU (4)	Res41	ED CCU (7.5)	Res43	ED CCU (7.5)	ED CCU (7.5)	ED CCU (7.5)	Res44	MP CCU (4)	ED CCU (7.5)	ED CCU (7.5)	ED CCU (7.5)	ED CCU (7.5)	ED CCU (7.5)	ED CCU (7.5)	MP CCU (4)	ED CCU (7.5)	MP CCU (4)	ED CCU (7.5)	Res45
CCU INT 1	Intern, Traditional, Prelim, Neurology, Anesthesia	CCU, ICU	5			Trad13	Trad2	Trad2	Trad5	Trad14	Trad6	ED CCU	Trad9	ED CCU	Trad4	Trad4	ED CCU	ED CCU	Trad1	Trad1	ED CCU	ED CCU	ED CCU	ED CCU	ED CCU	ED CCU	Trad8	ED CCU	Trad7	ED CCU	Trad10
CCU Res 2	Resident, Senior	CCU, ICU	2			Res15	Res15	Res22	Res22	Res16	Res16	Res23	Res23	Res17	Res17	Res28	Res28	Res18	Res18	Res24	Res24	Res19	Res19	Res26	Res26	Res42	Res20	Res20	Res32	Res32	Res46
CCU INT 2	Intern, Traditional, Prelim, Neurology, Anesthesia	CCU, ICU	5			MP CCU	Trad11	MP CCU	ED CCU	Trad15	Trad21	MP CCU	MP CCU	Trad16	MP CCU	ED CCU	MP CCU	MP CCU	MP CCU	MP CCU	Trad12	Trad12	Trad3	Trad3	MP CCU	MP CCU	MP CCU	Trad17	MP CCU	Trad18	Trad24
CCU Res 3	Resident, Senior	CCU, ICU	2			Sen24	Res25	Res25	ED CCU (7.5)	Sen18	ED CCU (7.5)	ED CCU (7.5)	Res33	Res33	Res29	Res29	Res34	Res34	Res27	Res27	MP CCU (4)	Sen25	Res31	Res31	Res37	Res37	Sen21	Res30	Res30	Sen17	Sen17
CCU INT 3	Intern, Traditional, Prelim, Neurology, Anesthesia	CCU, ICU	5			YPC CCU	Trad22	YPC CCU	Trad19	YPC CCU	ED CCU	YPC CCU	Trad20	YPC CCU	Trad25	YPC CCU	YPC CCU	YPC CCU	YPC CCU	YPC CCU	MP CCU	YPC CCU	Trad26	YPC CCU	YPC CCU	YPC CCU	Trad28	YPC CCU	YPC CCU	Trad23	Trad23
CCU Night Res	Resident, Senior	CCU, ICU	2			Sen26	Sen19	Sen23	Sen27	Sen28	Sen22	Sen29	Sen31	Sen30	Sen33	Sen32	Sen34	Sen30	Sen35	Sen36	Res40	Res42	Res46	Sen29	Sen27	Res44	Sen22	Res34	Sen34	Res39	Sen23
CCU Int NF 1	Intern, Traditional, Prelim, Neurology, Anesthesia	CCU, ICU	5			Trad27	YPC CCU	Trad32	YPC CCU	Trad29	YPC CCU	Trad33	YPC CCU	Trad31	YPC CCU	Trad34	Trad30	Trad35	Trad36	Trad38	YPC CCU	Trad37	Trad39	Trad41	Anes9	Trad41	YPC CCU	Trad40	Anes11	Trad40	Trad42
CCU Int NF 2	Intern, Traditional, Prelim, Neurology, Anesthesia	CCU, ICU	5			Trad42	Anes13	Anes10	Anes14	Anes15	Anes16	Neuro3	Anes17	Anes8	Anes1	MP CCU	Neuro6	Anes3	Prelim2	Prelim1	Anes3	Prelim5	YPC CCU	Neuro8	Anes12	Neuro2	Anes2	Trad32	Anes1	Neuro1	Prelim4
Nephrology Res 1	Resident, Senior	Nephrology	2			Sen32	YPC Nephrology (15)	Res36	Res36	Res35	Res30	Res30	Res6	Res6	Res45	Res45	Res5	Res9	Res12	Res12	Sen33	Sen33	YPC InfectiousDisease (14)	Res29	Sen24	Res3	Res3	YPC InfectiousDisease (14)	Res34	Res34	Res31
Nephrology Int 1	Intern, Traditional, Prelim, Neurology, Psych, Anesthesia	Nephrology	6			Neuro8	Anes8	Anes8	Neuro5	Trad35	Trad35	Anes1	Anes1	Trad19	Trad7	Trad7	Trad29	Anes13	Anes13	Trad15	Trad15	Anes5	Anes5	Trad34	Psych1	Trad31	Trad31	Anes7	Trad26	Trad39	Neuro3
Nephrology Res 2	Resident, Senior	Nephrology	2			YPC Nephrology (15)	Res21	Res21	YPC Nephrology (15)	YPC Nephrology (15)	YPC Nephrology (15)	YPC Nephrology (15)	Res5	Sen12	Sen21	Res27	YPC Nephrology (15)	Res39	Res43	Res37	YPC Nephrology (15)	Sen31	YPC Nephrology (15)	Res46	YPC Nephrology (15)	Sen26	YPC Nephrology (15)	YPC Nephrology (15)	YPC Nephrology (15)	Res8	Res4
Nephrology Int 2	Intern, Traditional, Prelim, Neurology, Psych, Anesthesia	Nephrology	6			Trad22	Trad3	Trad3	Neuro7	Psych7	Psych7	Psych8	Psych8	Trad36	Trad36	Trad20	Trad20	Psych14	Neuro5	Trad11	Trad11	Neuro7	Neuro3	Neuro3	Trad21	Trad21	Psych6	Neuro4	Trad18	Neuro8	Trad7
Nephrology Nights	Intern, Traditional, Prelim, Neurology, Psych, Anesthesia	Nephrology	6			Trad12	Trad23	Trad33	Trad2	Trad16	Trad22	Trad32	Trad8	Trad13	Trad28	Trad17	Anes7	Trad18	Trad21	Trad37	Trad4	Trad20	Trad25	Trad6	Trad5	Trad13	Trad29	Trad36	Trad11	Trad14	Prelim5
SDU 1	Resident, Senior	SDU, 1Block	2			Res41	Res5	Res34	Res45	Res9	MP SDU (4)	Res26	Res44	Res41	YPC SDU (24)	YPC SDU (24)	Res44	Res43	Res9	Res40	Res23	YPC SDU (24)	Res17	Res37	Res29	MP SDU (4)	MP SDU (4)	Res36	Res24	Res36	Res24
SDU 2	Resident, Senior	SDU, 1Block	2			Res35	MP SDU (4)	Res19	Res46	Res32	Res2	Res13	Res43	Res38	Res21	Res30	Res22	Res19	Res4	Res18	Res36	Res41	Res10	Res16	Res3	Res7	Res17	Res42	YPC SDU (24)	Res40	Res12
SDU 3	Resident, Senior	SDU, 1Block	2			YPC SDU (24)	YPC SDU (24)	YPC SDU (24)	Res31	YPC SDU (24)	YPC SDU (24)	YPC SDU (24)	YPC SDU (24)	YPC SDU (24)	Res24	Res11	YPC SDU (24)	YPC SDU (24)	YPC SDU (24)	YPC SDU (24)	YPC SDU (24)	Res35	YPC SDU (24)	YPC SDU (24)	YPC SDU (24)	YPC SDU (24)	YPC SDU (24)	YPC SDU (24)	Res45	MP SDU (4)	Res21
VAMed1 Res 1	Resident, Senior	VA	2			Res37	Res27	Res27	Res43	Res13	Res13	Res31	Res24	Res3	Res9	Res39	Res39	Res17	Res17	Res42	Res42	Res7	Res7	Res32	Res32	Res16	Res16	Res22	Res22	Res10	Res10
VAMed1 Int 1	Intern, Traditional, Prelim, Neurology, Psych, Anesthesia	VA	6			Trad40	Trad6	Trad6	Trad31	Psych5	Trad5	Trad5	Trad24	Psych10	Neuro5	Anes7	Trad23	Trad23	Anes11	Anes11	Trad27	Psych7	Psych7	Trad15	Trad15	Psych9	Psych9	Neuro6	Trad31	Trad33	Trad3
VAMed1 Res 2	Resident, Senior	VA	2			Res5	Res46	Res46	Sen32	Res6	Res29	Res29	Sen33	Sen33	Res44	Res44	Res36	Res36	Res14	Res45	Res45	Res9	Res9	Res34	Res2	Res2	Res24	Res24	Res41	Res41	Res26
VAMed1 Int 2	Intern, Traditional, Prelim, Neurology, Psych, Anesthesia	VA	6			Trad30	Trad30	Trad16	Trad16	Trad17	Prelim5	Prelim5	Trad22	Psych4	Psych4	Trad1	Trad1	Neuro2	Neuro2	Trad20	Trad20	Psych3	Psych3	Trad13	Trad28	Trad28	Prelim3	Prelim3	Trad3	Trad42	Anes10
VAMed2 Res 1	Resident, Senior	VA	2			Res33	Res20	Res20	Sen28	Res17	Res17	Res32	Sen22	Res35	Res11	Res31	Res31	Res15	Res15	Res30	Res30	Res43	Res43	Res23	Res23	Res1	Sen1	Sen32	Sen32	Res18	Res18
VAMed2 Int 1	Intern, Traditional, Prelim, Neurology, Psych, Anesthesia	VA	6			Trad31	Neuro4	Trad8	Trad21	Trad21	Trad32	Trad18	Trad18	Trad37	Trad5	Trad5	Trad24	Prelim1	Prelim1	Anes15	Trad29	Trad29	Trad9	Trad9	Neuro6	Neuro6	Anes6	Anes6	Trad19	Psych9	Anes2
VAMed2 Res 2	Resident, Senior	VA	2			Res4	Res4	Res26	Res26	Sen30	Res22	Res22	Sen8	Sen13	Sen19	Res38	Res40	Res40	Res28	Res28	Res39	Res39	Sen3	Sen25	Sen25	Sen29	Res21	Res25	Res25	Res14	Res14
VAMed2 Int 2	Intern, Traditional, Prelim, Neurology, Psych, Anesthesia	VA	6			Anes4	Anes4	Neuro5	Trad17	Trad37	Trad37	Psych14	Psych14	Trad34	Trad34	Neuro7	Trad14	Anes10	Anes10	Trad7	Trad10	Trad33	Trad33	Psych15	Psych15	Trad35	Prelim5	Prelim5	Trad23	Trad38	Anes17
VAMed3 Res 1	Resident, Senior	VA	2			Res19	Res19	Sen24	Sen24	Res34	Res23	Sen28	Sen28	Sen15	Res30	Res46	Res46	Res12	Res20	Res20	Res8	Res8	Res11	Sen26	Sen9	Sen9	Sen10	Sen30	Sen30	Res5	Res5
VAMed3 Int 1	Intern, Traditional, Prelim, Neurology, Psych, Anesthesia	VA	6			Trad36	Trad36	Trad10	Trad10	Trad39	Anes14	Anes14	Neuro5	Prelim2	Prelim2	Neuro1	Trad27	Psych4	Psych4	Trad41	Trad6	Trad22	Trad22	Trad35	Anes2	Anes2	Trad3	Anes9	Anes17	Anes17	Anes1
VAMed3 Res 2	Resident, Senior	VA	2			Res36	Res12	Res12	Res4	Sen27	Res21	Res45	Res45	Res37	Res13	Sen35	Res29	Res41	Sen23	Sen22	Sen22	Res16	Res16	Res44	Res44	Res33	Res27	Res18	Sen4	Sen4	Sen36
VAMed3 Int 2	Intern, Traditional, Prelim, Neurology, Psych, Anesthesia	VA	6			Trad19	Neuro1	Trad12	Trad12	Trad24	Trad26	Trad13	Trad13	Psych11	Trad11	Trad11	Neuro7	Neuro7	Neuro8	Neuro8	Trad28	Prelim1	Prelim1	Trad40	Trad27	Neuro4	Trad38	Trad7	Trad25	Anes8	Anes11
Hosp Res 2	Resident, Senior	VA	2			Res3	Res3	Res31	Res25	Res41	Sen3	Res38	Res38	Sen25	Res6	Sen14	Res10	Res37	Sen19	Res35	Res35	Res2	Sen19	Sen21	Sen21	Sen8	Res9	Sen11	Sen2	Sen2	Res28
Hosp Int 2	Intern, Traditional, Prelim, Neurology, Psych, Anesthesia	VA	6			Anes13	Anes11	Psych15	Psych15	Anes4	Anes5	Psych1	Trad26	Trad32	Trad32	Trad42	Trad28	Trad41	Neuro6	Neuro6	Trad31	Trad31	Anes6	Psych16	Trad8	Trad42	Trad9	Anes11	Trad13	Psych10	Psych10
Hosp Res 1		VA	1
VA NIGHTS-1	Intern, Traditional, Prelim, Neurology, Psych, Anesthesia	VA	6			Trad26	Prelim4	Trad35	Trad8	Anes2	Psych5	Trad17	Psych1	Trad27	Psych11	Trad10	Trad3	Psych6	Psych14	Anes5	Trad7	Prelim3	Psych14	Trad7	Psych16	Trad19	Trad22	Anes5	Trad24	Anes2	Psych9
VA NIGHTS-2	Intern, Traditional, Prelim, Neurology, Psych, Anesthesia	VA	6			Trad29	Trad5	Anes3	Trad28	Anes8	Trad25	Psych2	Trad11	Trad20	Psych10	Trad13	Anes1	Trad20	Trad6	Trad3	Trad24	Trad27	Psych4	Trad17	Trad23	Trad25	Trad2	Trad9	Trad4	Trad31	Trad1
VA MICU Res 1	Senior	VA, ICU	1			Sen17	Sen10	Sen19	Sen34	Sen11	Sen36	Sen16	Sen34	Sen26	Sen5	Sen22	Sen6	Sen24	Sen1	Sen31	Sen29	Sen14	Sen5	Sen27	Sen33	Sen32	Sen4	Sen35	Sen28	Sen8	Sen12
VA MICU Int	Intern, Traditional, Prelim, Neurology, Anesthesia	VA, ICU	5			Trad34	Trad41	Trad41	Neuro4	Trad42	Trad42	Anes8	Anes9	Anes10	Anes10	Anes4	Anes13	Anes16	Anes16	Anes13	Anes13	Trad36	Anes11	Trad37	Trad31	Anes15	Anes9	Trad38	Trad30	Anes5	Anes5
VA MICU Res 2	Senior	VA, ICU	1			Sen26	Sen19	Sen13	Sen20	Sen32	Sen21	Sen25	Sen26	Sen28	Sen35	Sen16	Sen36	Sen31	Sen17	Sen23	Sen31	Sen24	Sen33	Sen15	Sen30	Sen25	Sen21		Sen22	Sen32	Sen35
Geriatrics Res 1	Resident, Senior	Geriatrics	2			Res32	Res44	Res44	Sen3	Sen3	Sen23	Sen23	Sen2	Sen2	Res18	Res18	Res4	Sen13	Res19	Res19	Res34	YPC Geriatrics (10)	Res23	Res42	Res43	Res43	Res29	Res29	Res7	Res7	Sen19
Geriatrics Int 1	Intern, Traditional, Prelim, Neurology, Psych, Anesthesia	Geriatrics	6			Anes2	Anes2	Prelim3	Prelim3	Trad36	Trad36	Neuro6	Neuro6	Trad39	Trad39	Anes15	Neuro3	Neuro3	Trad3	Trad35	Trad1	Psych12	Psych12	Anes1	Trad24	Trad17	Prelim2	YPC Geriatrics	YPC Geriatrics	Trad34	Trad34
Geriatrics Res 2	Resident, Senior	Geriatrics	2			YPC Geriatrics (10)	YPC Geriatrics (10)	Res23	Res23	YPC Geriatrics (10)	YPC Geriatrics (10)	YPC Geriatrics (10)	YPC Geriatrics (10)	Res1	Res7	YPC Geriatrics (10)	Res30	YPC Geriatrics (10)	YPC Geriatrics (10)	Sen15	Res3	Res3	Res12	Res12	Res34	Res34	Res13	Sen29	Res35	Res35	Res9
Geriatrics Int 2	Intern, Traditional, Prelim, Neurology, Psych, Anesthesia	Geriatrics	6			Psych6	Psych6	YPC Geriatrics	YPC Geriatrics	YPC Geriatrics	Trad11	Trad11	Trad10	YPC Geriatrics	YPC Geriatrics	YPC Geriatrics	YPC Geriatrics	YPC Geriatrics	YPC Geriatrics	Psych8	Psych8	YPC Geriatrics	YPC Geriatrics	Trad2	Trad2	Anes12	Trad26	MP Geriatrics	Anes6	MP Geriatrics	MP Geriatrics
Geriatrics Res 3	Resident, Senior	Geriatrics	2			Sen9	Sen9	Res28	Res28	Sen12	Sen12	Res28	Res28	Res8	Res8	Res21	Res21	Res6	Res6	Res25	Res25	Res5	Res5	Res39	Res39	Res14	Res15	Res15	Res1	Res1	Res13
Geriatrics Int 3	Intern, Traditional, Prelim, Neurology, Psych, Anesthesia	Geriatrics	6			Psych13	Psych13	Anes12	Trad18	Trad18	Trad7	Trad7	Trad15	Trad22	Trad22	Trad19	Trad19	Trad15	Trad8	Trad8	YPC Geriatrics	MP Geriatrics	MP Geriatrics	Trad1	YPC Geriatrics	YPC Geriatrics	MP Geriatrics	Trad12	Trad12	Trad16	Trad2
JEOPARDY 1	Senior	Jeopardy	1			Sen12	Sen5	Sen17	Sen19	Sen10	Sen16	Sen26	Sen25	Sen31	Sen22	Sen18	Sen35	Sen15	Sen2	Sen20	Sen1	Sen11	Sen4	Sen32	Sen4	Sen27	Sen9		Sen29	Sen24	Sen7
JEOPARDY 2	Resident, Senior	Jeopardy	2			Sen3	Sen36	Res14	Res6	Res42	Res12	Res24	Res3	Res5	Res19	Res36	Res9	Res4	Sen8	Sen14	Res10	Sen6	Res21	Res11	Sen23	Res15	Res1	Res13	Sen33	Res37	Res7
JEOPARDY 3	Intern, Traditional, Prelim, Neurology, Psych, Anesthesia	Jeopardy	6			Trad23	Trad27	Trad1	Trad4	Trad40	Anes15	Trad6	Trad2	Trad41	Trad8	Trad14	Trad22	Trad30		Trad12	Trad5	Trad26	Trad7	Trad16	Trad25	Anes9	Trad37	Trad11	Anes5
JEOPARDY 4		Jeopardy	1
EMERGENCY 1	Resident, Senior	EMERGENCY, 1Block	2			YPC ED	Res2	YPC ED	YPC ED	Sen26	Res4	Res11	YPC ED	YPC ED	Res3	Res12	Sen7	YPC ED	YPC ED	Res13	Res6	YPC ED	YPC ED	YPC ED	YPC ED	YPC ED	YPC ED	YPC ED	YPC ED	YPC ED	YPC ED
EMERGENCY 2	Resident, Senior	EMERGENCY, 1Block	2			YPC ED 2	Res14	Res15	Res7	Res8	Res9	Res16	Res10	Res18	Res1	Res17	Sen1	YPC ED 2	Sen20	Sen11	Sen6	Sen3	YPC ED 2	Sen20	Sen29	Sen7	Sen8	YPC ED 2	Sen5	Sen9	Sen10
EMERGENCY 3	Intern, Traditional, Prelim, Neurology, Anesthesia, Resident, Senior	EMERGENCY, 1Block	5			Neuro4	Neuro5	Trad4	Anes3	Anes14	Prelim4	Sen17	Sen21	Anes7	Sen13	Sen23	Sen24	Sen25	Sen33	Sen26	Sen27	Neuro5	Trad2	Anes2	Sen32	Sen28	Sen35	Sen31	Sen36	Prelim1	Prelim2
EMERGENCY 4	Intern, Traditional, Prelim, Neurology, Anesthesia, Resident, Senior	EMERGENCY, 1Block	5			Prelim4	Prelim3	Prelim5	Neuro2	Neuro1	Neuro3	Neuro5	Neuro4	Neuro6	Neuro7	Anes1	Neuro8	Anes2	Anes3	Anes4	Anes5	Anes6	Anes7	Anes9	Anes11	Anes8	Anes10	Anes12	Anes13	Anes14	Anes15
EMERGENCY 5	Intern, Traditional, Prelim, Neurology, Anesthesia, Resident, Senior	EMERGENCY, 1Block	5			Anes16	Anes17	Trad18	Trad3	Trad38	Trad1	Trad19	Trad29	Trad40	Trad2	Trad15	Trad10	Trad39	Res30	Trad9	Res26	Trad32	Trad37	Res40	Trad11	Trad29	Trad36	Trad5	Res43	Res33	Trad35
EMERGENCY 6	Intern, Traditional, Prelim, Neurology, Anesthesia, Resident, Senior	EMERGENCY, 1Block	5			Neuro2	Trad42	Anes5	Trad30	Trad33	Res27	Trad16	Trad31	Trad17	Trad21	Anes8	Trad8	Anes11	Res1	Trad14	Anes14	Trad18	Trad23	Neuro1	Res6	Anes7	Res5	Sen28	Sen27	Neuro3	Trad8
EMERGENCY 7	Intern, Traditional, Prelim, Neurology, Anesthesia, Resident, Senior	EMERGENCY, 1Block	5			Sen16	Res18	Anes13	Trad15	Anes10	Res1	Anes12	Neuro7	Anes9	Trad33	Anes3	Sen20	Anes1	Trad7	Anes16	Prelim2	Trad19	Trad27	Sen31	Trad17	Anes4	Trad34	Res19	Trad9	Trad24	Neuro1
SRC MICU-1	Prelim, Neurology, Anesthesia	SRC, ICU	3			Prelim1	Prelim1	Prelim2	Prelim2	Prelim3	Prelim3	Prelim4	Prelim4	Neuro3	Neuro3	Neuro4	Prelim5	Prelim5	Neuro1	Neuro1	Neuro8	Neuro2	Neuro2	Neuro4	Neuro4	Neuro8	Neuro8	Neuro5	Neuro5	Neuro7	Neuro7
SRC MICU-2	Prelim, Neurology, Anesthesia	SRC, ICU	3			Anes14	SRC MICU-2 Int	Anes1	Anes1	Neuro6	Neuro6	Anes7	Anes3	Anes3	Anes17	Anes2	Anes2	Anes5	Anes5	Anes7	Anes7	Anes4	Anes4	Anes14	Anes6	Anes6	Anes8	Anes8	Anes4	Anes12	Anes12
SRC MICU-3	Prelim, Neurology, Anesthesia	SRC, ICU	3			SRC MICU-3 Int	SRC MICU-3 Int	SRC MICU-3 Int	SRC MICU-3 Int	SRC MICU-3 Int	SRC MICU-3 Int	SRC MICU-3 Int	SRC MICU-3 Int	SRC MICU-3 Int	SRC MICU-3 Int	SRC MICU-3 Int	Anes9	SRC MICU-3 Int	SRC MICU-3 Int	SRC MICU-3 Int	Anes15	SRC MICU-3 Int	SRC MICU-3 Int	Anes17	SRC MICU-3 Int	SRC MICU-3 Int	SRC MICU-3 Int	SRC MICU-3 Int	Neuro3	SRC MICU-3 Int	Neuro6
SRC MICU NIGHTS	Prelim, Neurology, Anesthesia	SRC, ICU	3			SRC MICU NIGHTS	Neuro7	Neuro1	SRC MICU NIGHTS	SRC MICU NIGHTS	SRC MICU NIGHTS	SRC MICU NIGHTS	SRC MICU NIGHTS	Neuro7	SRC MICU NIGHTS	SRC MICU NIGHTS	SRC MICU NIGHTS	SRC MICU NIGHTS	SRC MICU NIGHTS	Neuro5	SRC MICU NIGHTS	Anes17	SRC MICU NIGHTS	SRC MICU NIGHTS	Neuro5	SRC MICU NIGHTS	SRC MICU NIGHTS	Anes14	SRC MICU NIGHTS	Prelim3	SRC MICU NIGHTS
SRC JAC	Prelim, Neurology, Anesthesia	SRC, Jeopardy	3			Anes11	Anes16	Prelim4	Anes4	Anes12	Anes2	Anes6	Anes10	Neuro5	Anes7	Neuro6	Neuro1	Neuro1	Neuro7	Prelim5	Prelim5	Anes14	Prelim3	Prelim3	Neuro3	Anes3	Anes1	Prelim2	Prelim2	Prelim4	Neuro2
SRC NF	Prelim, Neurology, Anesthesia	SRC	3			Anes17	Prelim5	Anes15	Anes17	Neuro3	Anes4	Anes13	Prelim1	Neuro1	Anes9	Neuro2	Neuro4	Prelim4	Neuro4	Neuro3	Neuro4	Neuro8	Neuro6	Anes11	Anes14	Anes10	Anes13	Neuro8	Neuro6	Prelim2	Anes16
SRC FLOOR-1	Prelim, Neurology, Anesthesia	SRC	3			Prelim2	Anes14	Anes7	Neuro8	Anes16	Prelim1	Prelim1	Prelim5	Anes13	Anes13	Prelim4	Prelim4	Anes17	Anes17	Anes9	Anes9	Anes13	Anes13	Neuro2	Neuro2	Anes5	Anes5	Anes3	Prelim3	SRC FLOOR-1 Int	Anes7
SRC FLOOR-2	Prelim, Neurology, Anesthesia	SRC	3			SRC FLOOR-2 Int	Anes3	Anes9	SRC FLOOR-2 Int	SRC FLOOR-2 Int	SRC FLOOR-2 Int	Anes16	Anes12	Anes12	Anes16	SRC FLOOR-2 Int	Anes15	Anes15	Anes2	Anes2	Anes6	Anes8	Anes12	Anes12	SRC FLOOR-2 Int	SRC FLOOR-2 Int	Prelim1	SRC FLOOR-2 Int	SRC FLOOR-2 Int	SRC FLOOR-2 Int	Anes8
SRC FLOOR-3	Prelim, Neurology, Anesthesia	SRC	3			SRC FLOOR-3 Int	SRC FLOOR-3 Int	SRC FLOOR-3 Int	SRC FLOOR-3 Int	SRC FLOOR-3 Int	SRC FLOOR-3 Int	Anes10	Anes8	Anes6	Anes3	SRC FLOOR-3 Int	Anes8	SRC FLOOR-3 Int	SRC FLOOR-3 Int	SRC FLOOR-3 Int	Anes11	SRC FLOOR-3 Int	Anes15	SRC FLOOR-3 Int	SRC FLOOR-3 Int	SRC FLOOR-3 Int	SRC FLOOR-3 Int	SRC FLOOR-3 Int	SRC FLOOR-3 Int	SRC FLOOR-3 Int	SRC FLOOR-3 Int
SRC NIGHTS-1	Prelim, Neurology, Anesthesia	SRC	3			Neuro6	Neuro2	SRC NIGHTS-1 Int	Anes13	Anes1	Prelim2	SRC NIGHTS-1 Int	Anes16	Prelim5	Neuro8	Anes5	Neuro5	Anes14	Anes8	Neuro7	SRC NIGHTS-1 Int	Neuro1	SRC NIGHTS-1 Int	Prelim1	Prelim3	Neuro3	Neuro7	Anes10	Anes3	Anes4	Neuro4
SRC NIGHTS-2	Prelim, Neurology, Anesthesia	SRC	3			Anes10	SRC NIGHTS-2 Int	SRC NIGHTS-2 Int	SRC NIGHTS-2 Int	SRC NIGHTS-2 Int	SRC NIGHTS-2 Int	SRC NIGHTS-2 Int	SRC NIGHTS-2 Int	SRC NIGHTS-2 Int	SRC NIGHTS-2 Int	SRC NIGHTS-2 Int	SRC NIGHTS-2 Int	SRC NIGHTS-2 Int	SRC NIGHTS-2 Int	SRC NIGHTS-2 Int	SRC NIGHTS-2 Int	SRC NIGHTS-2 Int	SRC NIGHTS-2 Int	SRC NIGHTS-2 Int	SRC NIGHTS-2 Int	SRC NIGHTS-2 Int	SRC NIGHTS-2 Int	SRC NIGHTS-2 Int	SRC NIGHTS-2 Int	Anes15	SRC NIGHTS-2 Int
SRC Stroke			2
SRC NICU			2
BU Elective			1			Neuro5		Neuro6	Neuro1	Neuro8	Neuro8	Neuro4			Neuro1				Neuro3	Neuro4	Neuro5	Neuro3	Neuro7	Neuro6	Neuro8	Neuro7	Neuro6		Neuro7
NB Elective			1					Neuro7	Neuro6		Neuro5	Neuro1	Neuro3										Neuro8				Neuro2
VACATION			1				Psych10	Psych12	Psych5		Psych3		Psych2		Psych9	Psych16			Psych6	Psych4	Psych13	Psych14		Psych1	Psych8				Psych15
SRC AMB			1			Prelim3	Neuro6	Prelim1	Anes16	Prelim4			Anes2	Neuro8	Prelim5		Neuro2	Neuro5		Prelim2	Neuro7	Neuro4	Neuro1	Anes6
VA AMB			1			Psych5	Psych5	Psych7	Psych7	Psych15	Psych15	Psych4	Psych4	Psych1	Psych1	Psych10	Psych10	Psych11	Psych11	Psych14	Psych14	Psych13	Psych13	Psych3	Psych3	Psych16	Psych16	Psych9	Psych9	Psych8	Psych8
SURGERY			1			Anes15	Anes15	Anes14	Anes11	Anes17	Anes17	Anes5	Anes5	Anes11	Anes11	Anes12	Anes12	Anes7	Anes7	Anes17	Anes17	Anes9	Anes9	Anes16	Anes16	Anes16	Anes16	Anes15	Anes15	Anes13	Anes13
HOLD			1			SRC NIGHTS-2 Int	YPC ED 2	YPC ED 2	YPC ED 2	YPC ED 2	YPC ED 2	YPC ED 2	YPC ED 2	YPC ED 2	YPC ED 2	YPC ED 2	YPC ED 2	SRC NIGHTS-1 Int	YPC ED 2	YPC ED 2	YPC ED 2	YPC ED 2	SRC FLOOR-3 Int	YPC ED 2	YPC ED 2	YPC ED 2	YPC ED 2	SRC NIGHTS-1 Int	YPC ED 2	YPC ED 2	YPC ED 2
IHE			1										Sen4	Sen4	Sen4	Res32	Res32	Res32			Sen26	Sen26	Sen36	Sen36	Sen36	Sen17	Sen19	Sen19	Sen19
CHIEF ELECTIVE			1																									Sen22		Sen33	Sen33
ANESTHESIA			1			Anes7	Anes10	Anes16		Anes11	Anes13	Anes9	Anes4	Anes2	Anes6	Anes13	Anes17		Anes15	Anes14	Anes16	Anes11	Anes8		Anes15		Anes12	Anes17	Anes14	Anes7	Anes4
PAT			1
NEUROLOGY YNHH CONSULT			1
YPH WS-3			1
VA-8 EAST			1
PREP (VA)			1
NEUROLOGY YNHH FLOORS			1
YPH LV-2			1
NEUROLOGY VA			1
CNRU			1

## Sheet: Resident Schedule
Name	Amion Code	Class	Email	Baseline Fairness (higher is worse)	Block 13 B	1A	1B	2A	2B	3A	3B	4A	4B	5A	5B	6A	6B	7A	7B	8A	8B	9A	9B	10A	10B	11A	11B	12A	12B	13A	13B		VACATION		Night	InfectiousDisease	Generalist	Nephrology	Medicine	Cardiology	Hematology	Onc	Hepatology	MICU	CCU	Geriatrics	VA	SRC	ICU
Trad1	Td1	Traditional		0		CLINIC	MICU Int 4 (Green)	JEOPARDY 3	VAMed2-1 FILLER	CLINIC	EMERGENCY 5	Medicine Int 1	Medicine Int 1	CLINIC	VACATION	VAMed1 Int 2	VAMed1 Int 2	CLINIC	CCU INT 1	CCU INT 1	Geriatrics Int 1	CLINIC	BU Elective	Geriatrics Int 3	VACATION	CLINIC	BU Elective	Hepatology Int 1	Hepatology Int 1	CLINIC	VA NIGHTS-2		2	26	2	0	0	0	2	0	0	0	2	1	2	2	3	0	3
Trad2	Td2	Traditional		0		CLINIC	CCU INT 1	CCU INT 1	Nephrology Nights	CLINIC	MICU Int 4 (Green)	MICU Int 4 (Green)	JEOPARDY 3	CLINIC	EMERGENCY 5	VACATION	Generalist Night Int	CLINIC	BU Elective	Medicine Int 4	Medicine Int 4	CLINIC	EMERGENCY 3	Geriatrics Int 2	Geriatrics Int 2	CLINIC	VA NIGHTS-2	BU Elective	VACATION	CLINIC	Geriatrics Int 3		2	26	4	0	1	1	2	0	0	0	0	2	2	3	1	0	4
Trad3	Td3	Traditional		0		CLINIC	Nephrology Int 2	Nephrology Int 2	EMERGENCY 5	CLINIC	BU Elective	Medicine Int 4	VACATION	CLINIC	MICU Int 4 (Green)	MICU Int 4 (Green)	VA NIGHTS-1	CLINIC	Geriatrics Int 1	VA NIGHTS-2	BU Elective	CLINIC	CCU INT 2	CCU INT 2	Generalist Int 2	CLINIC	VAMed3 Int 1	VACATION	VAMed1 Int 2	CLINIC	VAMed1 Int 1		2	24	2	0	1	2	1	0	0	0	0	2	2	1	5	0	4
Trad4	Td4	Traditional		0		CLINIC	BU Elective	EMERGENCY 3	JEOPARDY 3	CLINIC	Hepatology Int 1	BU Elective	Medicine Int Nights	CLINIC	CCU INT 1	CCU INT 1	VACATION	CLINIC	MICU Int 4 (Green)	MICU Int 4 (Green)	Nephrology Nights	CLINIC	VACATION	Medicine Int 4	Medicine Int 4	CLINIC	Medicine Int 2	Medicine Int 2	VA NIGHTS-2	CLINIC	InfectiousDisease Night Int		2	25	4	1	0	1	5	0	0	0	1	2	2	0	1	0	4
Trad5	Td5	Traditional		0		CLINIC	VA NIGHTS-2	BU Elective	CCU INT 1	CLINIC	VAMed1 Int 1	VAMed1 Int 1	MICU Int 4 (Green)	CLINIC	VAMed2 Int 1	VAMed2 Int 1	VACATION	CLINIC	Hepatology Int 2	Medicine Int 1	JEOPARDY 3	CLINIC	MICU Int 4 (Green)	MICU Int 4 (Green)	Nephrology Nights	CLINIC	BU Elective	EMERGENCY 5	Generalist Night Int	CLINIC	VACATION		2	25	3	0	1	1	1	0	0	0	1	3	1	0	5	0	4
Trad6	Td6	Traditional		0		CLINIC	VAMed1 Int 1	VAMed1 Int 1	MICU Int 4 (Green)	CLINIC	CCU INT 1	JEOPARDY 3	Hepatology Int 1	CLINIC	VACATION	Hepatology Int 1	Hepatology Int 1	CLINIC	VA NIGHTS-2	BU Elective	VAMed3 Int 1	CLINIC	BU Elective	Nephrology Nights	VACATION	CLINIC	MICU Int 4 (Green)	MICU Int 4 (Green)	Medicine Int Nights	CLINIC	Medicine Int 2		2	25	3	0	0	1	2	0	0	0	3	3	1	0	4	0	4
Trad7	Td7	Traditional		0		CLINIC	MICU Int 2 (Green )	MICU Int 2 (Green )	BU Elective	CLINIC	Geriatrics Int 3	Geriatrics Int 3	VACATION	CLINIC	Nephrology Int 1	Nephrology Int 1	MICU Int 4 (Green)	CLINIC	EMERGENCY 7	VAMed2 Int 2	VA NIGHTS-1	CLINIC	JEOPARDY 3	VA NIGHTS-1	BU Elective	CLINIC	VACATION	VAMed3 Int 2	CCU INT 1	CLINIC	Nephrology Int 2		2	26	3	0	0	3	0	0	0	0	0	3	1	2	4	0	4
Trad8	Td8	Traditional		0		CLINIC	BU Elective	VAMed2 Int 1	VA NIGHTS-1	CLINIC	MICU Int 2 (Green )	MICU Int 2 (Green )	Nephrology Nights	CLINIC	JEOPARDY 3	VACATION	EMERGENCY 6	CLINIC	Geriatrics Int 3	Geriatrics Int 3	MICU Int 4 (Green)	CLINIC	BU Elective	VACATION	Hosp Int 2	CLINIC	CCU INT 1	Hepatology Int 2	Hepatology Int 2	CLINIC	EMERGENCY 6		2	26	3	0	0	1	0	0	0	0	2	3	1	2	3	0	4
Trad9	Td9	Traditional		0		CLINIC	BU Elective	BU Elective	YSC NF	CLINIC	Medicine Int 2	Medicine Int 2	CCU INT 1	CLINIC	MICU Int 2 (Green )	MICU Int 2 (Green )	InfectiousDisease Night Int	CLINIC	VACATION	EMERGENCY 5	Medicine Int Nights	CLINIC	VAMed2 Int 1	VAMed2 Int 1	MICU Int 4 (Green)	CLINIC	Hosp Int 2	VA NIGHTS-2	EMERGENCY 7	CLINIC	VACATION		2	25	4	1	0	0	3	0	0	0	0	3	1	0	4	0	4
Trad10	Td10	Traditional		0		CLINIC	BU Elective	VAMed3 Int 1	VAMed3 Int 1	CLINIC	VACATION	Onc Int 2	Geriatrics Int 2	CLINIC	Hematology Int 1	VA NIGHTS-1	EMERGENCY 5	CLINIC	MICU Int 2 (Green )	MICU Int 2 (Green )	VAMed2 Int 2	CLINIC	Hepatology Int 1	BU Elective	Generalist Night Int	CLINIC	Medicine Int Nights	VACATION	MICU Int 4 (Green)	CLINIC	CCU INT 1		2	24	4	0	1	0	1	0	1	1	1	3	1	1	4	0	4
Trad11	Td11	Traditional		0		CLINIC	CCU INT 2	BU Elective	MICU Int 2 (Green )	CLINIC	Geriatrics Int 2	Geriatrics Int 2	VA NIGHTS-2	CLINIC	VAMed3 Int 2	VAMed3 Int 2	VACATION	CLINIC	BU Elective	Nephrology Int 2	Nephrology Int 2	CLINIC	MICU Int 2 (Green )	MICU Int 2 (Green )	EMERGENCY 5	CLINIC	InfectiousDisease Int 1	JEOPARDY 3	Nephrology Nights	CLINIC	VACATION		2	25	3	1	0	3	0	0	0	0	0	3	1	2	3	0	4
Trad12	Td12	Traditional		0		Nephrology Nights	CLINIC	VAMed3 Int 2	VAMed3 Int 2	Medicine Int Nights	CLINIC	BU Elective	MICU Int 2 (Green )	MICU Int 2 (Green )	CLINIC	Medicine Int 3	Medicine Int 3	VACATION	CLINIC	JEOPARDY 3	CCU INT 2	CCU INT 2	CLINIC	BU Elective	Onc Int 1	Onc Int 1	CLINIC	Geriatrics Int 3	Geriatrics Int 3	VACATION	CLINIC		2	24	3	0	0	1	3	0	0	2	0	2	2	2	2	0	4
Trad13	Td13	Traditional		0		CCU INT 1	CLINIC	Hematology Int 2	Hematology Int 2	MICU Int 4 (Green)	CLINIC	VAMed3 Int 2	VAMed3 Int 2	Nephrology Nights	CLINIC	VA NIGHTS-2	BU Elective	VACATION	CLINIC	BU Elective	MICU Int 2 (Green )	MICU Int 2 (Green )	CLINIC	VAMed1 Int 2	Hepatology Int 2	Nephrology Nights	CLINIC	VACATION	Hosp Int 2	InfectiousDisease Night Int	CLINIC		2	24	4	1	0	2	0	0	2	0	1	3	1	0	5	0	4
Trad14	Td14	Traditional		0		MICU Int 4 (Green)	CLINIC	BU Elective	BU Elective	CCU INT 1	CLINIC	Generalist Int 1	Generalist Int 1	Medicine Int Nights	CLINIC	JEOPARDY 3	VAMed2 Int 2	VACATION	CLINIC	EMERGENCY 6	Hepatology Int 2	Generalist Night Int	CLINIC	VACATION	MICU Int 2 (Green )	MICU Int 2 (Green )	CLINIC	Hematology Int 2	Hematology Int 2	Nephrology Nights	CLINIC		2	25	3	0	3	1	1	0	2	0	1	3	1	0	1	0	4
Trad15	Td15	Traditional		0		Medicine Int Nights	CLINIC	Medicine Int 3	EMERGENCY 7	CCU INT 2	CLINIC	BU Elective	Geriatrics Int 3	BU Elective	CLINIC	EMERGENCY 5	VACATION	Geriatrics Int 3	CLINIC	Nephrology Int 1	Nephrology Int 1	Medicine Int Nights	CLINIC	VAMed1 Int 1	VAMed1 Int 1	Medicine Int Nights	CLINIC	MICU Int 2 (Green )	MICU Int 2 (Green )	VACATION	CLINIC		2	26	4	0	0	4	4	0	0	0	0	2	1	2	2	0	3
Trad16	Td16	Traditional		0		BU Elective	CLINIC	VAMed1 Int 2	VAMed1 Int 2	Nephrology Nights	CLINIC	EMERGENCY 6	VACATION	CCU INT 2	CLINIC	BU Elective	MICU Int 2 (Green )	MICU Int 2 (Green )	CLINIC	Hepatology Int 1	Hepatology Int 1	MICU Int 4 (Green)	CLINIC	JEOPARDY 3	Medicine Int Nights	VACATION	CLINIC	Medicine Int 4	Medicine Int 4	Geriatrics Int 3	CLINIC		2	24	3	0	0	1	3	0	0	0	2	3	1	1	2	0	4
Trad17	Td17	Traditional		0		Onc Int 1	CLINIC	BU Elective	VAMed2 Int 2	VAMed1 Int 2	CLINIC	VA NIGHTS-1	BU Elective	EMERGENCY 6	CLINIC	Nephrology Nights	VACATION	MICU Int 4 (Green)	CLINIC	MICU Int 3 (Blue)	MICU Int 3 (Blue)	VACATION	CLINIC	VA NIGHTS-2	EMERGENCY 7	Geriatrics Int 1	CLINIC	CCU INT 2	Medicine Int 3	YSC NF	CLINIC		2	25	4	0	0	1	1	0	0	1	0	3	1	1	4	0	4
Trad18	Td18	Traditional		0		Generalist Night Int	CLINIC	EMERGENCY 5	Geriatrics Int 3	Geriatrics Int 3	CLINIC	VAMed2 Int 1	VAMed2 Int 1	VACATION	CLINIC	MICU Int 3 (Blue)	MICU Int 3 (Blue)	Nephrology Nights	CLINIC	BU Elective	BU Elective	EMERGENCY 6	CLINIC	Hepatology Int 1	Hepatology Int 1	MICU Int 4 (Green)	CLINIC	VACATION	Nephrology Int 2	CCU INT 2	CLINIC		2	24	3	0	1	2	0	0	0	0	2	3	1	2	2	0	4
Trad19	Td19	Traditional		0		VAMed3 Int 2	CLINIC	Hepatology Int 1	CCU INT 3	InfectiousDisease Night Int	CLINIC	EMERGENCY 5	VACATION	Nephrology Int 1	CLINIC	Geriatrics Int 3	Geriatrics Int 3	Generalist Night Int	CLINIC	BU Elective	BU Elective	EMERGENCY 7	CLINIC	MICU Int 3 (Blue)	MICU Int 3 (Blue)	VA NIGHTS-1	CLINIC	VACATION	VAMed2 Int 1	MICU Int 4 (Green)	CLINIC		2	24	4	1	1	1	0	0	0	0	1	3	1	2	3	0	4
Trad20	Td20	Traditional		0		MICU Int 2 (Green )	CLINIC	Onc Int 1	Onc Int 1	VACATION	CLINIC	BU Elective	CCU INT 3	VA NIGHTS-2	CLINIC	Nephrology Int 2	Nephrology Int 2	VA NIGHTS-2	CLINIC	VAMed1 Int 2	VAMed1 Int 2	Nephrology Nights	CLINIC	Medicine Int 1	Medicine Int 1	VACATION	CLINIC	MICU Int 3 (Blue)	MICU Int 3 (Blue)	BU Elective	CLINIC		2	24	3	0	2	3	2	0	0	2	0	3	1	0	4	0	4
Trad21	Td21	Traditional		0		MICU Int 3 (Blue)	MICU Int 3 (Blue)	CLINIC	VAMed2 Int 1	VAMed2 Int 1	CCU INT 2	CLINIC	BU Elective	BU Elective	EMERGENCY 6	CLINIC	CLINIC	VACATION	Nephrology Nights	CLINIC	Hematology Int 1	Hematology Int 1	VACATION	CLINIC	Nephrology Int 2	Nephrology Int 2	MICU Int 2 (Green )	CLINIC	Generalist Int 1	Generalist Int 1	CLINIC		2	24	1	0	2	3	0	0	2	0	0	3	1	0	2	0	4
Trad22	Td22	Traditional		0		Nephrology Int 2	CCU INT 3	CLINIC	BU Elective	MICU Int 2 (Green )	Nephrology Nights	CLINIC	VAMed1 Int 2	Geriatrics Int 3	Geriatrics Int 3	CLINIC	JEOPARDY 3	VACATION	YSC NF	CLINIC	BU Elective	VAMed3 Int 1	VAMed3 Int 1	CLINIC	Hematology Int 2	Hematology Int 2	VA NIGHTS-1	CLINIC	VACATION	MICU Int 2 (Green )	MICU Int 2 (Green )		2	24	4	0	0	2	0	0	2	0	0	3	1	2	4	0	4
Trad23	Td23	Traditional		0		JEOPARDY 3	Nephrology Nights	CLINIC	BU Elective	MICU Int 3 (Blue)	MICU Int 3 (Blue)	CLINIC	VACATION	Medicine Int 2	Medicine Int 2	CLINIC	VAMed1 Int 1	VAMed1 Int 1	Generalist Night Int	CLINIC	Onc Int 2	Onc Int 2	EMERGENCY 6	CLINIC	VA NIGHTS-2	BU Elective	VACATION	CLINIC	VAMed2 Int 2	CCU INT 3	CCU INT 3		2	25	3	0	1	1	2	0	0	2	0	2	2	0	4	0	4
Trad24	Td24	Traditional		0		MICU Int 5 (Orange)	BU Elective	CLINIC	VACATION	VAMed3 Int 2	Hematology Int 2	CLINIC	VAMed1 Int 1	MICU Int 3 (Blue)	MICU Int 3 (Blue)	CLINIC	VAMed2 Int 1	InfectiousDisease Int 1	InfectiousDisease Int 1	CLINIC	VA NIGHTS-2	BU Elective	Generalist Int 1	CLINIC	Geriatrics Int 1	Generalist Night Int	VACATION	CLINIC	VA NIGHTS-1	EMERGENCY 7	CCU INT 2		2	25	3	2	2	0	0	0	1	0	0	3	1	1	5	0	4
Trad25	Td25	Traditional		0		BU Elective	MICU Int 5 (Orange)	CLINIC	Hepatology Int 1	Hepatology Int 1	VA NIGHTS-2	CLINIC	Medicine Int 4	Medicine Int 4	CCU INT 3	CLINIC	VACATION	MICU Int 3 (Blue)	MICU Int 3 (Blue)	CLINIC	Medicine Int 2	Medicine Int 2	Nephrology Nights	CLINIC	JEOPARDY 3	VA NIGHTS-2	BU Elective	CLINIC	VAMed3 Int 2	Generalist Night Int	VACATION		2	24	4	0	1	1	4	0	0	0	2	3	1	0	3	0	4
Trad26	Td26	Traditional		0		VA NIGHTS-1	BU Elective	CLINIC	BU Elective	MICU Int 5 (Orange)	VAMed3 Int 2	CLINIC	Hosp Int 2	VACATION	Medicine Int Nights	CLINIC	Medicine Int 4	Generalist Int 2	Generalist Int 2	CLINIC	Medicine Int 1	JEOPARDY 3	CCU INT 3	CLINIC	InfectiousDisease Night Int	VACATION	Geriatrics Int 2	CLINIC	Nephrology Int 1	MICU Int 3 (Blue)	MICU Int 3 (Blue)		2	25	4	1	2	1	3	0	0	0	0	3	1	1	3	0	4
Trad27	Td27	Traditional		0		CCU Int NF 1	JEOPARDY 3	CLINIC	BU Elective	VACATION	MICU Int 5 (Orange)	CLINIC	Medicine Int 2	VA NIGHTS-1	BU Elective	CLINIC	VAMed3 Int 1	Hematology Int 2	InfectiousDisease Night Int	CLINIC	VAMed1 Int 1	VA NIGHTS-2	EMERGENCY 7	CLINIC	VAMed3 Int 2	MICU Int 3 (Blue)	MICU Int 3 (Blue)	CLINIC	Onc Int 1	Onc Int 1	VACATION		2	24	4	1	0	0	1	0	1	2	0	3	1	0	5	0	4
Trad28	Td28	Traditional		0		MICU Int 1 (Blue)	MICU Int 1 (Blue)	CLINIC	VA NIGHTS-2	BU Elective	BU Elective	CLINIC	InfectiousDisease Night Int	VACATION	Nephrology Nights	CLINIC	Hosp Int 2	Hepatology Int 1	Hepatology Int 1	CLINIC	VAMed3 Int 2	Medicine Int 4	Medicine Int 4	CLINIC	VAMed1 Int 2	VAMed1 Int 2	CCU INT 3	CLINIC	VACATION	Medicine Int 2	MICU Int 4 (Green)		2	24	3	1	0	1	3	0	0	0	2	3	1	0	5	0	4
Trad29	Td29	Traditional		0		VA NIGHTS-2	BU Elective	CLINIC	Medicine Int 1	CCU Int NF 1	BU Elective	CLINIC	EMERGENCY 5	VACATION	MICU Int 5 (Orange)	CLINIC	Nephrology Int 1	Hematology Int 1	Hematology Int 1	CLINIC	VAMed2 Int 1	VAMed2 Int 1	Generalist Night Int	CLINIC	VACATION	EMERGENCY 5	Nephrology Nights	CLINIC	Medicine Int 2	MICU Int 1 (Blue)	MICU Int 1 (Blue)		2	24	4	0	1	2	2	0	2	0	0	3	1	0	3	0	4
Trad30	Td30	Traditional		0		VAMed1 Int 2	VAMed1 Int 2	CLINIC	EMERGENCY 6	Medicine Int 1	Medicine Int 1	CLINIC	YSC NF	MICU Int 5 (Orange)	BU Elective	CLINIC	CCU Int NF 1	JEOPARDY 3	VACATION	CLINIC	MICU Int 5 (Orange)	BU Elective	Onc Int 2	CLINIC	YSC NF	Hematology Int 1	Hematology Int 1	CLINIC	VA MICU Int	Medicine Int Nights	VACATION		2	24	4	0	0	0	3	0	2	1	0	2	1	0	3	0	4
Trad31	Td31	Traditional		0		VAMed2 Int 1	Medicine Int Nights	CLINIC	VAMed1 Int 1	VACATION	Generalist Night Int	CLINIC	EMERGENCY 6	CCU Int NF 1	BU Elective	CLINIC	MICU Int 5 (Orange)	BU Elective	MICU Int 5 (Orange)	CLINIC	Hosp Int 2	Hosp Int 2	VACATION	CLINIC	VA MICU Int	Nephrology Int 1	Nephrology Int 1	CLINIC	VAMed1 Int 1	VA NIGHTS-2	CLINIC		2	24	4	0	1	4	1	0	0	0	0	2	1	0	7	0	4
Trad32	Td32	Traditional		0		Hepatology Int 2	Hepatology Int 2	CCU Int NF 1	CLINIC	BU Elective	VAMed2 Int 1	Nephrology Nights	CLINIC	Hosp Int 2	Hosp Int 2	MICU Int 5 (Orange)	CLINIC	MICU Int 5 (Orange)	VACATION	BU Elective	CLINIC	EMERGENCY 5	Hematology Int 1	Medicine Int Nights	CLINIC	InfectiousDisease Int 2	InfectiousDisease Int 2	CCU Int NF 2	CLINIC	VACATION	Medicine Int 3		2	24	4	2	0	1	2	0	1	0	2	2	2	0	3	0	4
Trad33	Td33	Traditional		0		Hepatology Int 1	Hepatology Int 1	Nephrology Nights	CLINIC	EMERGENCY 6	BU Elective	CCU Int NF 1	CLINIC	VACATION	EMERGENCY 7	Generalist Night Int	CLINIC	InfectiousDisease Int 2	InfectiousDisease Int 2	MICU Int 5 (Orange)	CLINIC	VAMed2 Int 2	VAMed2 Int 2	MICU Int 5 (Orange)	CLINIC	InfectiousDisease Int 1	YSC NF	VACATION	CLINIC	VAMed1 Int 1	BU Elective		2	25	4	3	1	1	0	0	0	0	2	2	1	0	3	0	3
Trad34	Td34	Traditional		0		VA MICU Int	BU Elective	YSC NF	CLINIC	VACATION	InfectiousDisease Int 1	YSC NF	CLINIC	VAMed2 Int 2	VAMed2 Int 2	CCU Int NF 1	CLINIC	BU Elective	Medicine Int 1	Generalist Int 2	CLINIC	YSC NF	VACATION	Nephrology Int 1	CLINIC	MICU Int 5 (Orange)	EMERGENCY 7	MICU Int 5 (Orange)	CLINIC	Geriatrics Int 1	Geriatrics Int 1		2	25	4	1	1	1	1	0	0	0	0	2	1	2	3	0	4
Trad35	Td35	Traditional		0		Medicine Int 3	Medicine Int 3	VA NIGHTS-1	CLINIC	Nephrology Int 1	Nephrology Int 1	Generalist Night Int	CLINIC	BU Elective	InfectiousDisease Int 2	InfectiousDisease Int 2	CLINIC	CCU Int NF 1	VACATION	Geriatrics Int 1	CLINIC	InfectiousDisease Night Int	VACATION	VAMed3 Int 1	CLINIC	VAMed2 Int 2	MICU Int 5 (Orange)	BU Elective	CLINIC	MICU Int 5 (Orange)	EMERGENCY 5		2	24	4	3	1	2	2	0	0	0	0	2	1	1	3	0	3
Trad36	Td36	Traditional		0		VAMed3 Int 1	VAMed3 Int 1	Medicine Int Nights	CLINIC	Geriatrics Int 1	Geriatrics Int 1	VACATION	CLINIC	Nephrology Int 2	Nephrology Int 2	InfectiousDisease Night Int	CLINIC	Medicine Int 2	CCU Int NF 1	BU Elective	CLINIC	VA MICU Int	BU Elective	MICU Int 1 (Blue)	CLINIC	VACATION	EMERGENCY 5	Nephrology Nights	CLINIC	Medicine Int 3	MICU Int 5 (Orange)		2	24	4	1	0	3	3	0	0	0	0	2	1	2	3	0	4
Trad37	Td37	Traditional		0		MICU Int 6 (Red)	Hematology Int 1	Hematology Int 1	CLINIC	VAMed2 Int 2	VAMed2 Int 2	Medicine Int Nights	CLINIC	VAMed2 Int 1	VACATION	BU Elective	CLINIC	BU Elective	MICU Int 1 (Blue)	Nephrology Nights	CLINIC	CCU Int NF 1	EMERGENCY 5	VA MICU Int	CLINIC	VACATION	JEOPARDY 3	Generalist Int 2	CLINIC	Medicine Int 4	YSC NF		2	24	4	0	1	1	2	0	2	0	0	2	1	0	4	0	4
Trad38	Td38	Traditional		0		YSC NF	MICU Int 6 (Red)	Generalist Night Int	CLINIC	EMERGENCY 5	Medicine Int Nights	VACATION	CLINIC	BU Elective	Medicine Int 4	Medicine Int 4	CLINIC	Onc Int 1	Onc Int 1	CCU Int NF 1	CLINIC	MICU Int 6 (Red)	BU Elective	Medicine Int 3	CLINIC	VACATION	VAMed3 Int 2	VA MICU Int	CLINIC	VAMed2 Int 2	Medicine Int 1		2	24	4	0	1	0	5	0	0	2	0	2	1	0	3	0	4
Trad39	Td39	Traditional		0		Hematology Int 1	Generalist Int 2	MICU Int 6 (Red)	CLINIC	VAMed3 Int 1	YSC NF	MICU Int 6 (Red)	CLINIC	Geriatrics Int 1	Geriatrics Int 1	VACATION	CLINIC	EMERGENCY 5	Medicine Int 2	Medicine Int 2	CLINIC	BU Elective	CCU Int NF 1	BU Elective	CLINIC	YSC NF	VACATION	Generalist Night Int	CLINIC	Nephrology Int 1	Generalist Int 1		2	24	4	0	3	1	2	0	1	0	0	2	1	2	1	0	3
Trad40	Td40	Traditional		0		VAMed1 Int 1	Medicine Int 1	Medicine Int 1	CLINIC	JEOPARDY 3	VACATION	InfectiousDisease Night Int	CLINIC	EMERGENCY 5	Generalist Int 1	Medicine Int Nights	CLINIC	BU Elective	Onc Int 2	Onc Int 2	CLINIC	BU Elective	MICU Int 6 (Red)	VAMed3 Int 2	CLINIC	VACATION	Medicine Int 4	CCU Int NF 1	CLINIC	CCU Int NF 1	Hematology Int 1		2	24	4	1	1	0	4	0	1	2	0	1	2	0	2	0	3
Trad41	Td41	Traditional		0		Medicine Int 1	VA MICU Int	VA MICU Int	CLINIC	Onc Int 1	Onc Int 1	Medicine Int 3	CLINIC	JEOPARDY 3	Hematology Int 2	YSC NF	CLINIC	Hosp Int 2	VACATION	VAMed3 Int 1	CLINIC	BU Elective	InfectiousDisease Int 2	CCU Int NF 1	CLINIC	CCU Int NF 1	BU Elective	YSC NF	CLINIC	VACATION	Medicine Int 4		2	25	4	1	0	0	3	0	1	2	0	0	2	0	4	0	4
Trad42	Td42	Traditional		0		CCU Int NF 2	EMERGENCY 6	VACATION	CLINIC	VA MICU Int	VA MICU Int	BU Elective	CLINIC	Hepatology Int 1	Hepatology Int 1	Hosp Int 2	CLINIC	Medicine Int 3	Medicine Int 3	InfectiousDisease Night Int	CLINIC	BU Elective	YSC NF	VACATION	CLINIC	Hosp Int 2	Generalist Int 1	Generalist Int 1	CLINIC	VAMed1 Int 2	CCU Int NF 1		2	24	4	1	2	0	2	0	0	0	2	0	2	0	5	0	4
Anes1	An1	Anesthesia		0		SURGERY	SURGERY	SRC MICU-2	SRC MICU-2	SRC NIGHTS-1	ANESTHESIA	Nephrology Int 1	Nephrology Int 1	VA AMB	CCU Int NF 2	EMERGENCY 4	VA NIGHTS-2	EMERGENCY 7	VACATION	Medicine Int 3	Medicine Int 3	SURGERY	SURGERY	Geriatrics Int 1	VACATION	Medicine Int 1	SRC JAC	ANESTHESIA	CCU Int NF 2	VA AMB	VAMed3 Int 1		2	27	4	0	0	2	3	0	0	0	0	0	2	1	2	4	4
Anes2	An2	Anesthesia		0		Geriatrics Int 1	Geriatrics Int 1	SURGERY	SURGERY	VA NIGHTS-1	SRC JAC	VACATION	SRC AMB	ANESTHESIA	ANESTHESIA	SRC MICU-2	SRC MICU-2	EMERGENCY 4	SRC FLOOR-2	SRC FLOOR-2	YSC NF	VACATION	VA AMB	EMERGENCY 3	VAMed3 Int 1	VAMed3 Int 1	CCU Int NF 2	SURGERY	SURGERY	VA NIGHTS-1	VAMed2 Int 1		2	26	4	0	0	0	0	0	0	0	0	0	1	2	5	5	3
Anes3	An3	Anesthesia		0		VA AMB	SRC FLOOR-2	VA NIGHTS-2	EMERGENCY 3	SURGERY	SURGERY	ANESTHESIA	SRC MICU-2	SRC MICU-2	SRC FLOOR-3	EMERGENCY 7	VACATION	CCU Int NF 2	EMERGENCY 4	VA AMB	CCU Int NF 2	VACATION	Onc Int 1	Onc Int 1	ANESTHESIA	SRC JAC	Medicine Int 1	SRC FLOOR-1	SRC NIGHTS-1	SURGERY	SURGERY		2	27	4	0	0	0	1	0	0	2	0	0	2	0	1	7	4
Anes4	An4	Anesthesia		0		VAMed2 Int 2	VAMed2 Int 2	VA AMB	SRC JAC	Hosp Int 2	SRC NF	VACATION	ANESTHESIA	SURGERY	SURGERY	VA MICU Int	Medicine Int Nights	SURGERY	SURGERY	EMERGENCY 4	VA AMB	SRC MICU-2	SRC MICU-2	InfectiousDisease Night Int	VACATION	EMERGENCY 7	Medicine Int 3	Medicine Int 3	SRC MICU-2	SRC NIGHTS-1	ANESTHESIA		2	27	4	1	0	0	3	0	0	0	0	0	0	0	4	6	4
Anes5	An5	Anesthesia		0		SURGERY	SURGERY	EMERGENCY 6	VACATION	ANESTHESIA	Hosp Int 2	SURGERY	SURGERY	Generalist Night Int	VA AMB	SRC NIGHTS-1	ANESTHESIA	SRC MICU-2	SRC MICU-2	VA NIGHTS-1	EMERGENCY 4	Nephrology Int 1	Nephrology Int 1	VA AMB	VACATION	SRC FLOOR-1	SRC FLOOR-1	VA NIGHTS-1	JEOPARDY 3	VA MICU Int	VA MICU Int		2	26	4	0	1	2	0	0	0	0	0	0	0	0	5	5	4
Anes6	An6	Anesthesia		0		HOLD	HOLD	HOLD	HOLD	HOLD	HOLD	SRC JAC	VA AMB	SRC FLOOR-3	ANESTHESIA	SURGERY	SURGERY	VACATION	Medicine Int Nights	VACATION	SRC FLOOR-2	EMERGENCY 4	Hosp Int 2	SRC AMB	SRC MICU-2	SRC MICU-2	VAMed2 Int 1	VAMed2 Int 1	Geriatrics Int 2	Hepatology Int 1	Hepatology Int 1		2	27	2	0	0	0	1	0	0	0	2	0	0	1	3	5	2
Anes7	An7	Anesthesia		0		ANESTHESIA	VA AMB	SRC FLOOR-1	InfectiousDisease Night Int	SURGERY	SURGERY	SRC MICU-2	VACATION	EMERGENCY 3	SRC JAC	VAMed1 Int 1	Nephrology Nights	SURGERY	SURGERY	SRC MICU-2	SRC MICU-2	VA AMB	EMERGENCY 4	Generalist Int 1	Generalist Int 1	EMERGENCY 6	VACATION	Nephrology Int 1	YSC NF	ANESTHESIA	SRC FLOOR-1		2	27	3	1	2	2	0	0	0	0	0	0	0	0	1	6	3
Anes8	An8	Anesthesia		0		VACATION	Nephrology Int 1	Nephrology Int 1	Medicine Int 3	VA NIGHTS-2	ANESTHESIA	VA MICU Int	SRC FLOOR-3	CCU Int NF 2	VA AMB	EMERGENCY 6	SRC FLOOR-3	VA AMB	SRC NIGHTS-1	SURGERY	SURGERY	SRC FLOOR-2	ANESTHESIA	SURGERY	SURGERY	EMERGENCY 4	SRC MICU-2	SRC MICU-2	VACATION	VAMed3 Int 2	SRC FLOOR-2		2	27	3	0	0	2	1	0	0	0	0	0	1	0	3	7	4
Anes9	An9	Anesthesia		0		InfectiousDisease Int 2	InfectiousDisease Int 2	SRC FLOOR-2	Medicine Int Nights	VA AMB	VACATION	ANESTHESIA	VA MICU Int	EMERGENCY 7	SRC NF	VA AMB	SRC MICU-3	YSC NF	ANESTHESIA	SRC FLOOR-1	SRC FLOOR-1	SURGERY	SURGERY	EMERGENCY 4	CCU Int NF 1	JEOPARDY 3	VA MICU Int	VAMed3 Int 1	VACATION	SURGERY	SURGERY		2	26	4	2	0	0	1	0	0	0	0	0	1	0	3	5	4
Anes10	An10	Anesthesia		0		SRC NIGHTS-2	ANESTHESIA	CCU Int NF 2	VACATION	EMERGENCY 7	VA AMB	SRC FLOOR-3	SRC JAC	VA MICU Int	VA MICU Int	SURGERY	SURGERY	VAMed2 Int 2	VAMed2 Int 2	Onc Int 1	ANESTHESIA	Hepatology Int 2	Hepatology Int 2	SURGERY	SURGERY	SRC NF	EMERGENCY 4	SRC NIGHTS-1	VA AMB	VACATION	VAMed1 Int 2		2	27	4	0	0	0	0	0	0	1	2	0	1	0	5	5	3
Anes11	An11	Anesthesia		0		SRC JAC	Hosp Int 2	SURGERY	SURGERY	ANESTHESIA	Hematology Int 1	Hematology Int 1	Generalist Night Int	SURGERY	SURGERY	VACATION	VA AMB	EMERGENCY 6	VAMed1 Int 1	VAMed1 Int 1	SRC FLOOR-3	ANESTHESIA	VA MICU Int	SRC NF	EMERGENCY 4	InfectiousDisease Night Int	VA AMB	Hosp Int 2	CCU Int NF 1	VACATION	VAMed3 Int 2		2	27	4	1	1	0	0	0	2	0	0	0	1	0	6	3	2
Anes12	An12	Anesthesia		0		SURGERY	SURGERY	Geriatrics Int 3	VA AMB	SRC JAC	VA AMB	EMERGENCY 7	SRC FLOOR-2	SRC FLOOR-2	YSC NF	SURGERY	SURGERY	Medicine Int Nights	VACATION	VACATION	Onc Int 1	Onc Int 1	SRC FLOOR-2	SRC FLOOR-2	CCU Int NF 2	Geriatrics Int 2	ANESTHESIA	EMERGENCY 4	ANESTHESIA	SRC MICU-2	SRC MICU-2		2	27	4	0	0	0	1	0	0	2	0	0	1	2	0	7	3
Anes13	An13	Anesthesia		0		Hosp Int 2	CCU Int NF 2	EMERGENCY 7	SRC NIGHTS-1	VA AMB	ANESTHESIA	SRC NF	VACATION	SRC FLOOR-1	SRC FLOOR-1	ANESTHESIA	VA MICU Int	Nephrology Int 1	Nephrology Int 1	VA MICU Int	VA MICU Int	SRC FLOOR-1	SRC FLOOR-1	VA AMB	SURGERY	SURGERY	SRC NF	VACATION	EMERGENCY 4	SURGERY	SURGERY		2	26	4	0	0	2	0	0	0	0	0	0	1	0	4	7	4
Anes14	An14	Anesthesia		0		SRC MICU-2	SRC FLOOR-1	SURGERY	CCU Int NF 2	EMERGENCY 3	VAMed3 Int 1	VAMed3 Int 1	Medicine Int 3	Medicine Int 3	Hepatology Int 2	Hepatology Int 2	Onc Int 1	SRC NIGHTS-1	VACATION	ANESTHESIA	EMERGENCY 6	SRC JAC	VACATION	SRC MICU-2	SRC NF	SURGERY	SURGERY	SRC MICU NIGHTS	ANESTHESIA	EMERGENCY 4	VA AMB		2	26	4	0	0	0	2	0	0	1	2	0	1	0	2	7	4
Anes15	An15	Anesthesia		0		SURGERY	SURGERY	SRC NF	VACATION	CCU Int NF 2	JEOPARDY 3	Onc Int 1	Onc Int 1	MICU Int 4 (Green)	VA AMB	Geriatrics Int 1	SRC FLOOR-2	SRC FLOOR-2	ANESTHESIA	VAMed2 Int 1	SRC MICU-3	VA AMB	SRC FLOOR-3	VACATION	ANESTHESIA	VA MICU Int	InfectiousDisease Night Int	SURGERY	SURGERY	SRC NIGHTS-2	EMERGENCY 4		2	26	4	1	0	0	0	0	0	2	0	1	1	1	2	6	4
Anes16	An16	Anesthesia		0		EMERGENCY 5	SRC JAC	ANESTHESIA	SRC AMB	SRC FLOOR-1	CCU Int NF 2	SRC FLOOR-2	SRC NIGHTS-1	VACATION	SRC FLOOR-2	Onc Int 2	Onc Int 2	VA MICU Int	VA MICU Int	EMERGENCY 7	ANESTHESIA	VACATION	Medicine Int Nights	SURGERY	SURGERY	SURGERY	SURGERY	VA AMB	Medicine Int 1	Medicine Int 1	SRC NF		2	27	4	0	0	0	3	0	0	2	0	0	1	0	2	6	3
Anes17	An17	Anesthesia		0		SRC NF	EMERGENCY 5	MICU Int 4 (Green)	SRC NF	SURGERY	SURGERY	VACATION	CCU Int NF 2	Onc Int 1	SRC MICU-2	VA AMB	ANESTHESIA	SRC FLOOR-1	SRC FLOOR-1	SURGERY	SURGERY	SRC MICU NIGHTS	VACATION	SRC MICU-3	Medicine Int 2	Medicine Int 2	VA AMB	ANESTHESIA	VAMed3 Int 1	VAMed3 Int 1	VAMed2 Int 2		2	26	4	0	0	0	2	0	0	1	0	1	1	0	3	7	5
Anes18	An18	Anesthesia		0		HOLD	HOLD	HOLD	HOLD	InfectiousDisease	VA MICU	HOLD	HOLD	HOLD	HOLD	HOLD	HOLD	HOLD	HOLD	HOLD	HOLD	HOLD	HOLD	HOLD	HOLD	HOLD	HOLD	HOLD	HOLD	HOLD	HOLD		0	26	0	0	0	0	0	0	0	0	0	0	0	0	0	0	0
Neuro1	Ne1	Neurology		100		BU Elective	VAMed3 Int 2	SRC MICU NIGHTS	BU Elective	EMERGENCY 4	InfectiousDisease Int 2	NB Elective	VACATION	SRC NF	BU Elective	VAMed3 Int 1	SRC JAC	SRC JAC	SRC MICU-1	SRC MICU-1	InfectiousDisease Int 2	SRC NIGHTS-1	SRC AMB	EMERGENCY 6	Medicine Int 3	Medicine Int 3	Onc Int 1	Onc Int 1	VACATION	CCU Int NF 2	EMERGENCY 7		2	27	4	2	0	0	2	0	0	2	0	0	1	0	2	7	4
Neuro2	Ne2	Neurology		100		EMERGENCY 6	SRC NIGHTS-1	BU Elective	EMERGENCY 4	Generalist Int 1	Generalist Int 1	BU Elective	MICU Int 6 (Red)	InfectiousDisease Night Int	VACATION	SRC NF	SRC AMB	VAMed1 Int 2	VAMed1 Int 2	Hematology Int 1	BU Elective	SRC MICU-1	SRC MICU-1	SRC FLOOR-1	SRC FLOOR-1	CCU Int NF 2	NB Elective	InfectiousDisease Int 1	VACATION	Hematology Int 2	SRC JAC		2	27	4	2	2	0	0	0	2	0	0	1	1	0	2	7	4
Neuro3	Ne3	Neurology		100		Medicine Int 4	Medicine Int 4	SRC AMB	InfectiousDisease Int 2	SRC NF	EMERGENCY 4	CCU Int NF 2	NB Elective	SRC MICU-1	SRC MICU-1	VACATION	Geriatrics Int 1	Geriatrics Int 1	BU Elective	SRC NF	BU Elective	BU Elective	Nephrology Int 2	Nephrology Int 2	SRC JAC	SRC NIGHTS-1	VACATION	Medicine Int 1	SRC MICU-3	EMERGENCY 6	Nephrology Int 1		2	26	4	1	0	3	3	0	0	0	0	0	1	2	0	7	4
Neuro4	Ne4	Neurology		100		EMERGENCY 3	VAMed2 Int 1	Onc Int 2	VA MICU Int	Hepatology Int 2	NB Elective	BU Elective	EMERGENCY 4	Medicine Int 1	Medicine Int 1	SRC MICU-1	SRC NF	VACATION	SRC NF	BU Elective	SRC NF	SRC AMB	BU Elective	SRC MICU-1	SRC MICU-1	VAMed3 Int 2	VACATION	Nephrology Int 2	InfectiousDisease Int 1	InfectiousDisease Int 1	SRC NIGHTS-1		2	26	4	2	0	1	2	0	0	1	1	0	0	0	3	7	4
Neuro5	Ne5	Neurology		100		BU Elective	EMERGENCY 3	VAMed2 Int 2	Nephrology Int 1	YSC NF	NB Elective	EMERGENCY 4	VAMed3 Int 1	SRC JAC	VAMed1 Int 1	VACATION	SRC NIGHTS-1	SRC AMB	Nephrology Int 2	SRC MICU NIGHTS	BU Elective	EMERGENCY 3	Generalist Int 2	Generalist Int 2	SRC MICU NIGHTS	BU Elective	VACATION	SRC MICU-1	SRC MICU-1	InfectiousDisease Int 2	InfectiousDisease Int 2		2	27	4	2	2	2	0	0	0	0	0	0	0	0	3	6	4
Neuro6	Ne6	Neurology		100		SRC NIGHTS-1	SRC AMB	BU Elective	NB Elective	SRC MICU-2	SRC MICU-2	Geriatrics Int 1	Geriatrics Int 1	EMERGENCY 4	Medicine Int 3	SRC JAC	CCU Int NF 2	VACATION	Hosp Int 2	Hosp Int 2	Generalist Int 2	Generalist Int 2	SRC NF	BU Elective	VAMed2 Int 1	VAMed2 Int 1	BU Elective	VAMed1 Int 1	SRC NF	VACATION	SRC MICU-3		2	26	4	0	2	0	1	0	0	0	0	0	1	2	5	7	4
Neuro7	Ne7	Neurology		100		Medicine Int 2	SRC MICU NIGHTS	NB Elective	Nephrology Int 2	Generalist Int 2	Generalist Int 2	VACATION	EMERGENCY 7	SRC MICU NIGHTS	EMERGENCY 4	VAMed2 Int 2	VAMed3 Int 2	VAMed3 Int 2	SRC JAC	SRC NIGHTS-1	SRC AMB	Nephrology Int 2	BU Elective	InfectiousDisease Int 1	InfectiousDisease Int 1	BU Elective	SRC NIGHTS-1	VACATION	BU Elective	SRC MICU-1	SRC MICU-1		2	27	4	2	2	2	1	0	0	0	0	0	0	0	3	7	4
Neuro8	Ne8	Neurology		100		Nephrology Int 1	Medicine Int 2	Medicine Int 2	SRC FLOOR-1	BU Elective	BU Elective	InfectiousDisease Int 2	InfectiousDisease Int 2	SRC AMB	SRC NIGHTS-1	VACATION	EMERGENCY 4	Medicine Int 1	VAMed3 Int 2	VAMed3 Int 2	SRC MICU-1	SRC NF	NB Elective	CCU Int NF 2	BU Elective	SRC MICU-1	SRC MICU-1	SRC NF	VACATION	Nephrology Int 2	Generalist Int 2		2	26	4	2	1	2	3	0	0	0	0	0	1	0	2	7	4
Psych1	Ps1	Psych		100		HOLD	HOLD	HOLD	HOLD	HOLD	HOLD	Hosp Int 2	VA NIGHTS-1	VA AMB	VA AMB	Medicine Int 2	Medicine Int 2	HOLD	HOLD	HOLD	HOLD	HOLD	HOLD	VACATION	Nephrology Int 1	Generalist Int 1	Generalist Night Int	HOLD	HOLD	HOLD	HOLD			26	0	0	0	0	0	0	0	0	0	0	0	0	0	0	0
Psych2	Ps2	Psych		100		HOLD	HOLD	HOLD	HOLD	HOLD	HOLD	VA NIGHTS-2	VACATION	Generalist Int 1	Generalist Night Int	HOLD	HOLD	HOLD	HOLD	HOLD	HOLD	HOLD	HOLD	Hematology Int 1	Hematology Int 1	HOLD	HOLD	VA AMB	VA AMB	HOLD	InfectiousDisease Int 1			26	0	0	0	0	0	0	0	0	0	0	0	0	0	0	0
Psych3	Ps3	Psych		100		Generalist Int 1	Generalist Int 1	HOLD	HOLD	Generalist Night Int	VACATION	HOLD	HOLD	HOLD	HOLD	HOLD	HOLD	HOLD	HOLD	HOLD	HOLD	VAMed1 Int 2	VAMed1 Int 2	VA AMB	VA AMB	HOLD	HOLD	InfectiousDisease Night Int	InfectiousDisease Int 2	HOLD	HOLD			26	0	0	0	0	0	0	0	0	0	0	0	0	0	0	0
Psych4	Ps4	Psych		100		HOLD	HOLD	HOLD	HOLD	HOLD	HOLD	VA AMB	VA AMB	VAMed1 Int 2	VAMed1 Int 2	HOLD	HOLD	VAMed3 Int 1	VAMed3 Int 1	VACATION	Generalist Night Int	Generalist Int 1	VA NIGHTS-2	HOLD	HOLD	HOLD	HOLD	HOLD	HOLD	HOLD	HOLD			26	0	0	0	0	0	0	0	0	0	0	0	0	0	0	0
Psych5	Ps5	Psych		100		VA AMB	VA AMB	InfectiousDisease Night Int	VACATION	VAMed1 Int 1	VA NIGHTS-1	HOLD	HOLD	HOLD	HOLD	Generalist Int 1	Generalist Int 1	HOLD	HOLD	HOLD	HOLD	Medicine Int 1	Medicine Int 1	HOLD	HOLD	HOLD	HOLD	HOLD	HOLD	HOLD	HOLD			26	0	0	0	0	0	0	0	0	0	0	0	0	0	0	0
Psych6	Ps6	Psych		100		Geriatrics Int 2	Geriatrics Int 2	Generalist Int 2	Generalist Int 2	HOLD	HOLD	HOLD	HOLD	HOLD	HOLD	HOLD	HOLD	VA NIGHTS-1	VACATION	VA AMB	VA AMB	HOLD	HOLD	HOLD	HOLD	Medicine Int 4	Nephrology Int 2	HOLD	HOLD	HOLD	HOLD			26	0	0	0	0	0	0	0	0	0	0	0	0	0	0	0
Psych7	Ps7	Psych		100		Generalist Int 2	InfectiousDisease Night Int	VA AMB	VA AMB	Nephrology Int 2	Nephrology Int 2	HOLD	HOLD	HOLD	HOLD	HOLD	HOLD	HOLD	HOLD	YSC NF	VACATION	VAMed1 Int 1	VAMed1 Int 1	HOLD	HOLD	HOLD	HOLD	HOLD	HOLD	HOLD	HOLD			26	0	0	0	0	0	0	0	0	0	0	0	0	0	0	0
Psych8	Ps8	Psych		100		HOLD	HOLD	HOLD	HOLD	HOLD	HOLD	Nephrology Int 2	Nephrology Int 2	HOLD	HOLD	HOLD	HOLD	HOLD	HOLD	Geriatrics Int 2	Geriatrics Int 2	HOLD	HOLD	Generalist Night Int	VACATION	HOLD	HOLD	InfectiousDisease Int 2	InfectiousDisease Night Int	VA AMB	VA AMB			26	0	0	0	0	0	0	0	0	0	0	0	0	0	0	0
Psych9	Ps9	Psych		100		HOLD	HOLD	HOLD	HOLD	HOLD	HOLD	HOLD	HOLD	YSC NF	VACATION	Hematology Int 1	Hematology Int 1	HOLD	HOLD	HOLD	HOLD	HOLD	HOLD	HOLD	HOLD	VAMed1 Int 1	VAMed1 Int 1	VA AMB	VA AMB	VAMed2 Int 1	VA NIGHTS-1			26	0	0	0	0	0	0	0	0	0	0	0	0	0	0	0
Psych10	Ps10	Psych		100		InfectiousDisease Night Int	VACATION	HOLD	HOLD	HOLD	HOLD	HOLD	HOLD	VAMed1 Int 1	VA NIGHTS-2	VA AMB	VA AMB	HOLD	HOLD	HOLD	HOLD	HOLD	HOLD	HOLD	HOLD	Generalist Int 2	Generalist Int 2	HOLD	HOLD	Hosp Int 2	Hosp Int 2			26	0	0	0	0	0	0	0	0	0	0	0	0	0	0	0
Psych11	Ps11	Psych		100		HOLD	HOLD	HOLD	HOLD	HOLD	HOLD	Generalist Int 2	Generalist Int 2	VAMed3 Int 2	VA NIGHTS-1	HOLD	HOLD	VA AMB	VA AMB	Medicine Int Nights	VACATION	Medicine Int 3	Medicine Int 3	HOLD	HOLD	HOLD	HOLD	HOLD	HOLD	HOLD	HOLD			26	0	0	0	0	0	0	0	0	0	0	0	0	0	0	0
Psych12	Ps12	Psych		100		Onc Int 2	Generalist Night Int	VACATION	Generalist Night Int	VA AMB	VA AMB	HOLD	HOLD	HOLD	HOLD	HOLD	HOLD	Generalist Int 1	Generalist Int 1	HOLD	HOLD	Geriatrics Int 1	Geriatrics Int 1	HOLD	HOLD	HOLD	HOLD	HOLD	HOLD	HOLD	HOLD			26	0	0	0	0	0	0	0	0	0	0	0	0	0	0	0
Psych13	Ps13	Psych		100		Geriatrics Int 3	Geriatrics Int 3	Generalist Int 1	Generalist Int 1	HOLD	HOLD	HOLD	HOLD	HOLD	HOLD	HOLD	HOLD	Medicine Int 4	Medicine Int 4	Generalist Night Int	VACATION	VA AMB	VA AMB	HOLD	HOLD	HOLD	HOLD	HOLD	HOLD	HOLD	HOLD			26	0	0	0	0	0	0	0	0	0	0	0	0	0	0	0
Psych14	Ps14	Psych		100		HOLD	HOLD	HOLD	HOLD	HOLD	HOLD	VAMed2 Int 2	VAMed2 Int 2	HOLD	HOLD	Generalist Int 2	Generalist Int 2	Nephrology Int 2	VA NIGHTS-1	VA AMB	VA AMB	VACATION	VA NIGHTS-1	HOLD	HOLD	HOLD	HOLD	HOLD	HOLD	HOLD	HOLD			26	0	0	0	0	0	0	0	0	0	0	0	0	0	0	0
Psych15	Ps15	Psych		100		HOLD	HOLD	Hosp Int 2	Hosp Int 2	VA AMB	VA AMB	HOLD	HOLD	HOLD	HOLD	HOLD	HOLD	HOLD	HOLD	HOLD	HOLD	HOLD	HOLD	VAMed2 Int 2	VAMed2 Int 2	HOLD	HOLD	Medicine Int Nights	VACATION	Hematology Int 1	Medicine Int Nights			26	0	0	0	0	0	0	0	0	0	0	0	0	0	0	0
Psych16	Ps16	Psych		100		HOLD	HOLD	HOLD	HOLD	Medicine Int 4	Medicine Int 4	HOLD	HOLD	Generalist Int 2	Generalist Int 2	VACATION	YSC NF	HOLD	HOLD	HOLD	HOLD	HOLD	HOLD	Hosp Int 2	VA NIGHTS-1	VA AMB	VA AMB	HOLD	HOLD	HOLD	HOLD			26	0	0	0	0	0	0	0	0	0	0	0	0	0	0	0
Prelim1	Pr1	Prelim		0		SRC MICU-1	SRC MICU-1	SRC AMB	Medicine Int 2	Medicine Int 2	SRC FLOOR-1	SRC FLOOR-1	SRC NF	VACATION	Onc Int 1	Onc Int 1	BU Elective	VAMed2 Int 1	VAMed2 Int 1	CCU Int NF 2	BU Elective	VAMed3 Int 2	VAMed3 Int 2	SRC NIGHTS-1	VACATION	BU Elective	SRC FLOOR-2	BU Elective	MICU Int 5 (Orange)	EMERGENCY 3	Generalist Night Int			22	4	0	1	0	2	0	0	2	0	1	1	0	4	7	4
Prelim2	Pr2	Prelim		0		SRC FLOOR-1	YSC NF	SRC MICU-1	SRC MICU-1	BU Elective	SRC NIGHTS-1	VACATION	BU Elective	VAMed3 Int 1	VAMed3 Int 1	InfectiousDisease Int 1	InfectiousDisease Int 1	BU Elective	CCU Int NF 2	SRC AMB	EMERGENCY 7	BU Elective	Medicine Int 2	Medicine Int 2	MICU Int 5 (Orange)	VACATION	Geriatrics Int 1	SRC JAC	SRC JAC	SRC NF	EMERGENCY 3			22	4	2	0	0	2	0	0	0	0	1	1	1	2	7	4
Prelim3	Pr3	Prelim		0		SRC AMB	EMERGENCY 4	Geriatrics Int 1	Geriatrics Int 1	SRC MICU-1	SRC MICU-1	BU Elective	Hematology Int 1	Hematology Int 1	BU Elective	Medicine Int 1	Medicine Int 1	InfectiousDisease Night Int	VACATION	BU Elective	MICU Int 1 (Blue)	VA NIGHTS-1	SRC JAC	SRC JAC	SRC NIGHTS-1	BU Elective	VAMed1 Int 2	VAMed1 Int 2	SRC FLOOR-1	SRC MICU NIGHTS	VACATION			22	4	1	0	0	2	0	2	0	0	1	0	2	3	7	4
Prelim4	Pr4	Prelim		0		EMERGENCY 4	VA NIGHTS-1	SRC JAC	MICU Int 6 (Red)	SRC AMB	EMERGENCY 3	SRC MICU-1	SRC MICU-1	BU Elective	BU Elective	SRC FLOOR-1	SRC FLOOR-1	SRC NF	VACATION	Generalist Int 1	Generalist Int 1	BU Elective	BU Elective	YSC NF	VACATION	Onc Int 2	Onc Int 2	Hematology Int 1	Hematology Int 1	SRC JAC	CCU Int NF 2			22	4	0	2	0	0	0	2	2	0	1	1	0	1	7	4
Prelim5	Pr5	Prelim		0		BU Elective	SRC NF	EMERGENCY 4	Hematology Int 1	Hematology Int 1	VAMed1 Int 2	VAMed1 Int 2	SRC FLOOR-1	SRC NIGHTS-1	SRC AMB	VACATION	SRC MICU-1	SRC MICU-1	BU Elective	SRC JAC	SRC JAC	CCU Int NF 2	VACATION	BU Elective	MICU Int 1 (Blue)	BU Elective	VAMed2 Int 2	VAMed2 Int 2	Generalist Int 2	Generalist Int 2	Nephrology Nights			22	4	0	2	1	0	0	2	0	0	1	1	0	4	7	4
ObGyn1	Ob1			0		HOLD	HOLD	MICU Int 5 (Orange)	MICU Int 5 (Orange)	HOLD	HOLD	HOLD	HOLD	HOLD	HOLD	HOLD	HOLD	HOLD	HOLD	HOLD	HOLD	HOLD	HOLD	HOLD	HOLD	HOLD	HOLD	HOLD	HOLD	HOLD	HOLD			26	0	0	0	0	0	0	0	0	0	0	0	0	0	0	0
ObGyn2	Ob2			0		HOLD	HOLD	HOLD	HOLD	MICU Int 1 (Blue)	MICU Int 1 (Blue)	HOLD	HOLD	HOLD	HOLD	HOLD	HOLD	HOLD	HOLD	HOLD	HOLD	HOLD	HOLD	HOLD	HOLD	HOLD	HOLD	HOLD	HOLD	HOLD	HOLD			26	0	0	0	0	0	0	0	0	0	0	0	0	0	0	0
ObGyn3	Ob3			0		HOLD	HOLD	HOLD	HOLD	HOLD	HOLD	HOLD	HOLD	HOLD	HOLD	HOLD	HOLD	HOLD	HOLD	HOLD	HOLD	MICU Int 5 (Orange)	MICU Int 5 (Orange)	HOLD	HOLD	HOLD	HOLD	HOLD	HOLD	HOLD	HOLD			26	0	0	0	0	0	0	0	0	0	0	0	0	0	0	0
ObGyn4	Ob4			0		HOLD	HOLD	HOLD	HOLD	HOLD	HOLD	HOLD	HOLD	MICU Int 1 (Blue)	MICU Int 1 (Blue)	HOLD	HOLD	HOLD	HOLD	HOLD	HOLD	HOLD	HOLD	HOLD	HOLD	HOLD	HOLD	HOLD	HOLD	HOLD	HOLD			26	0	0	0	0	0	0	0	0	0	0	0	0	0	0	0
ObGyn5	Ob5			0		HOLD	HOLD	HOLD	HOLD	HOLD	HOLD	HOLD	HOLD	HOLD	HOLD	MICU Int 1 (Blue)	MICU Int 1 (Blue)	HOLD	HOLD	HOLD	HOLD	HOLD	HOLD	HOLD	HOLD	HOLD	HOLD	HOLD	HOLD	HOLD	HOLD			26	0	0	0	0	0	0	0	0	0	0	0	0	0	0	0
ObGyn6	Ob6			0		HOLD	HOLD	HOLD	HOLD	HOLD	HOLD	HOLD	HOLD	HOLD	HOLD	HOLD	HOLD	MICU Int 1 (Blue)	HOLD	MICU Int 1 (Blue)	HOLD	HOLD	HOLD	HOLD	HOLD	HOLD	HOLD	HOLD	HOLD	HOLD	HOLD			26	0	0	0	0	0	0	0	0	0	0	0	0	0	0	0
ObGyn7	Ob7			0		HOLD	HOLD	HOLD	HOLD	HOLD	HOLD	MICU Int 5 (Orange)	MICU Int 5 (Orange)	HOLD	HOLD	HOLD	HOLD	HOLD	HOLD	HOLD	HOLD	HOLD	HOLD	HOLD	HOLD	HOLD	HOLD	HOLD	HOLD	HOLD	HOLD			26	0	0	0	0	0	0	0	0	0	0	0	0	0	0	0
ObGyn8	Ob8			0		HOLD	HOLD	HOLD	HOLD	HOLD	HOLD	HOLD	HOLD	HOLD	HOLD	HOLD	HOLD	HOLD	HOLD	HOLD	HOLD	HOLD	HOLD	HOLD	HOLD	MICU Int 1 (Blue)	MICU Int 1 (Blue)	HOLD	HOLD	HOLD	HOLD			26	0	0	0	0	0	0	0	0	0	0	0	0	0	0	0
ObGyn9	Ob9			0		HOLD	HOLD	HOLD	HOLD	HOLD	HOLD	HOLD	HOLD	HOLD	HOLD	HOLD	HOLD	HOLD	HOLD	HOLD	HOLD	HOLD	HOLD	HOLD	HOLD	HOLD	HOLD	MICU Int 1 (Blue)	MICU Int 1 (Blue)	HOLD	HOLD			26	0	0	0	0	0	0	0	0	0	0	0	0	0	0	0
YPC CCU				0		CCU INT 3	CCU Int NF 1	CCU INT 3	CCU Int NF 1	CCU INT 3	CCU Int NF 1	CCU INT 3	CCU Int NF 1	CCU INT 3	CCU Int NF 1	CCU INT 3	CCU INT 3	CCU INT 3	CCU INT 3	CCU INT 3	CCU Int NF 1	CCU INT 3	CCU Int NF 2	CCU INT 3	CCU INT 3	CCU INT 3	CCU Int NF 1	CCU INT 3	CCU INT 3	HOLD	HOLD	24		26	0	0	0	0	0	0	0	0	0	0	0	0	0	0	0
YPC Geriatrics				0		HOLD	HOLD	Geriatrics Int 2	Geriatrics Int 2	Geriatrics Int 2	HOLD	HOLD	HOLD	Geriatrics Int 2	Geriatrics Int 2	Geriatrics Int 2	Geriatrics Int 2	Geriatrics Int 2	Geriatrics Int 2	HOLD	Geriatrics Int 3	Geriatrics Int 2	Geriatrics Int 2	HOLD	Geriatrics Int 3	Geriatrics Int 3	HOLD	Geriatrics Int 1	Geriatrics Int 1	HOLD	HOLD	16		26	0	0	0	0	0	0	0	0	0	0	0	0	0	0	0
YPC InfectiousDisease				0		HOLD	HOLD	InfectiousDisease Int 2	InfectiousDisease Int 1	InfectiousDisease Int 2	InfectiousDisease Night Int	HOLD	HOLD	InfectiousDisease Int 2	InfectiousDisease Night Int	HOLD	InfectiousDisease Int 2	HOLD	HOLD	InfectiousDisease Int 2	InfectiousDisease Night Int	InfectiousDisease Int 2	InfectiousDisease Night Int	InfectiousDisease Int 2	InfectiousDisease Int 2	HOLD	HOLD	HOLD	HOLD	HOLD	HOLD	13		26	0	0	0	0	0	0	0	0	0	0	0	0	0	0	0
YPC Hematology				0		Hematology Int 2	Hematology Int 2	HOLD	HOLD	Hematology Int 2	HOLD	Hematology Int 2	Hematology Int 2	Hematology Int 2	HOLD	Hematology Int 2	Hematology Int 2	HOLD	Hematology Int 2	Hematology Int 2	Hematology Int 2	Hematology Int 2	Hematology Int 2	Hematology Int 2	HOLD	HOLD	Hematology Int 2	HOLD	HOLD	HOLD	Hematology Int 2	16		26	0	0	0	0	0	0	0	0	0	0	0	0	0	0	0
YPC Hepatology				0		HOLD	HOLD	Hepatology Int 2	Hepatology Int 2	HOLD	Hepatology Int 2	Hepatology Int 2	Hepatology Int 2	Hepatology Int 2	HOLD	HOLD	Hepatology Int 2	Hepatology Int 2	HOLD	Hepatology Int 2	HOLD	Hepatology Int 1	HOLD	Hepatology Int 2	HOLD	Hepatology Int 2	Hepatology Int 2	HOLD	HOLD	Hepatology Int 2	Hepatology Int 2	15		26	0	0	0	0	0	0	0	0	0	0	0	0	0	0	0
YPC Oncology				0		HOLD	Onc Int 2	HOLD	Onc Int 2	Onc Int 2	Onc Int 2	HOLD	Onc Int 2	Onc Int 2	Onc Int 2	HOLD	HOLD	Onc Int 2	HOLD	HOLD	HOLD	HOLD	HOLD	Onc Int 2	Onc Int 2	HOLD	HOLD	Onc Int 2	Onc Int 2	Onc Int 2	Onc Int 2	14		26	0	0	0	0	0	0	0	0	0	0	0	0	0	0	0
MP CCU				0		CCU INT 2	HOLD	CCU INT 2	HOLD	HOLD	HOLD	CCU INT 2	CCU INT 2	HOLD	CCU INT 2	CCU Int NF 2	CCU INT 2	CCU INT 2	CCU INT 2	CCU INT 2	CCU INT 3	HOLD	HOLD	HOLD	CCU INT 2	CCU INT 2	CCU INT 2	HOLD	CCU INT 2	HOLD	HOLD	15		26	0	0	0	0	0	0	0	0	0	0	0	0	0	0	0
MP Geriatrics				0		HOLD	HOLD	HOLD	HOLD	HOLD	HOLD	HOLD	HOLD	HOLD	HOLD	HOLD	HOLD	HOLD	HOLD	HOLD	HOLD	Geriatrics Int 3	Geriatrics Int 3	HOLD	HOLD	HOLD	Geriatrics Int 3	Geriatrics Int 2	HOLD	Geriatrics Int 2	Geriatrics Int 2	6		26	0	0	0	0	0	0	0	0	0	0	0	0	0	0	0
MP InfectiousDisease				0		HOLD	HOLD	HOLD	HOLD	HOLD	HOLD	HOLD	HOLD	InfectiousDisease Int 1	InfectiousDisease Int 1	HOLD	HOLD	HOLD	HOLD	InfectiousDisease Int 1	InfectiousDisease Int 1	HOLD	HOLD	HOLD	HOLD	HOLD	HOLD	HOLD	HOLD	HOLD	HOLD	4		26	0	0	0	0	0	0	0	0	0	0	0	0	0	0	0
MP Hematology				0		HOLD	HOLD	HOLD	HOLD	HOLD	HOLD	HOLD	HOLD	HOLD	HOLD	HOLD	HOLD	HOLD	HOLD	HOLD	HOLD	HOLD	HOLD	HOLD	HOLD	HOLD	HOLD	HOLD	HOLD	HOLD	HOLD	0		26	0	0	0	0	0	0	0	0	0	0	0	0	0	0	0
MP Hepatology				0		HOLD	HOLD	HOLD	HOLD	HOLD	HOLD	Hepatology Int 1	HOLD	HOLD	HOLD	HOLD	HOLD	HOLD	HOLD	HOLD	HOLD	HOLD	HOLD	HOLD	HOLD	Hepatology Int 1	Hepatology Int 1	HOLD	HOLD	HOLD	HOLD	3		26	0	0	0	0	0	0	0	0	0	0	0	0	0	0	0
MP Oncology				0		HOLD	Onc Int 1	HOLD	HOLD	HOLD	HOLD	HOLD	HOLD	HOLD	HOLD	HOLD	HOLD	HOLD	HOLD	HOLD	HOLD	HOLD	HOLD	HOLD	HOLD	HOLD	HOLD	HOLD	HOLD	HOLD	Onc Int 1	2		26	0	0	0	0	0	0	0	0	0	0	0	0	0	0	0
SUB-I Medicine Int 1				0		HOLD	HOLD	HOLD	HOLD	HOLD	HOLD	HOLD	HOLD	HOLD	HOLD	HOLD	HOLD	HOLD	HOLD	HOLD	HOLD	HOLD	HOLD	HOLD	HOLD	HOLD	HOLD	HOLD	HOLD	HOLD	HOLD	0		26	0	0	0	0	0	0	0	0	0	0	0	0	0	0	0
SUB-I Medicine Int 2				0		HOLD	HOLD	HOLD	HOLD	HOLD	HOLD	HOLD	HOLD	HOLD	HOLD	HOLD	HOLD	HOLD	HOLD	HOLD	HOLD	HOLD	HOLD	HOLD	HOLD	HOLD	HOLD	HOLD	HOLD	HOLD	HOLD	0		26	0	0	0	0	0	0	0	0	0	0	0	0	0	0	0
SUB-I Medicine Int 3				0		HOLD	HOLD	HOLD	HOLD	Medicine Int 3	Medicine Int 3	HOLD	HOLD	HOLD	HOLD	HOLD	HOLD	HOLD	HOLD	HOLD	HOLD	HOLD	HOLD	HOLD	HOLD	HOLD	HOLD	HOLD	HOLD	HOLD	HOLD	2		26	0	0	0	0	0	0	0	0	0	0	0	0	0	0	0
SUB-I Medicine Int 4				0		HOLD	HOLD	Medicine Int 4	Medicine Int 4	HOLD	HOLD	HOLD	HOLD	HOLD	HOLD	HOLD	HOLD	HOLD	HOLD	HOLD	HOLD	HOLD	HOLD	HOLD	HOLD	HOLD	HOLD	HOLD	HOLD	HOLD	HOLD	2		26	0	0	0	0	0	0	0	0	0	0	0	0	0	0	0
SUB-I VAMed1 Int 1				0		HOLD	HOLD	HOLD	HOLD	HOLD	HOLD	HOLD	HOLD	HOLD	HOLD	HOLD	HOLD	HOLD	HOLD	HOLD	HOLD	HOLD	HOLD	HOLD	HOLD	HOLD	HOLD	HOLD	HOLD	HOLD	HOLD	0		26	0	0	0	0	0	0	0	0	0	0	0	0	0	0	0
SUB-I VAMed1 Int 2				0		HOLD	HOLD	HOLD	HOLD	HOLD	HOLD	HOLD	HOLD	HOLD	HOLD	HOLD	HOLD	HOLD	HOLD	HOLD	HOLD	HOLD	HOLD	HOLD	HOLD	HOLD	HOLD	HOLD	HOLD	HOLD	HOLD	0		26	0	0	0	0	0	0	0	0	0	0	0	0	0	0	0
SUB-I VAMed2 Int 1				0		HOLD	HOLD	HOLD	HOLD	HOLD	HOLD	HOLD	HOLD	HOLD	HOLD	HOLD	HOLD	HOLD	HOLD	HOLD	HOLD	HOLD	HOLD	HOLD	HOLD	HOLD	HOLD	HOLD	HOLD	HOLD	HOLD	0		26	0	0	0	0	0	0	0	0	0	0	0	0	0	0	0
SUB-I VAMed2 Int 2				0		HOLD	HOLD	HOLD	HOLD	HOLD	HOLD	HOLD	HOLD	HOLD	HOLD	HOLD	HOLD	HOLD	HOLD	HOLD	HOLD	HOLD	HOLD	HOLD	HOLD	HOLD	HOLD	HOLD	HOLD	HOLD	HOLD	0		26	0	0	0	0	0	0	0	0	0	0	0	0	0	0	0
SUB-I InfectiousDisease				0		InfectiousDisease Int 1	InfectiousDisease Int 1	InfectiousDisease Int 1	HOLD	InfectiousDisease Int 1	HOLD	InfectiousDisease Int 1	InfectiousDisease Int 1	HOLD	HOLD	HOLD	HOLD	HOLD	HOLD	HOLD	HOLD	InfectiousDisease Int 1	InfectiousDisease Int 1	HOLD	HOLD	HOLD	HOLD	HOLD	HOLD	HOLD	HOLD	8		26	0	0	0	0	0	0	0	0	0	0	0	0	0	0	0
SUB-I InfectiousDisease Int 2				0		HOLD	HOLD	HOLD	HOLD	HOLD	HOLD	HOLD	HOLD	HOLD	HOLD	HOLD	HOLD	HOLD	HOLD	HOLD	HOLD	HOLD	HOLD	HOLD	HOLD	HOLD	HOLD	HOLD	HOLD	HOLD	HOLD	0		26	0	0	0	0	0	0	0	0	0	0	0	0	0	0	0
ED MICU Res				0		HOLD	HOLD	MICU Int 1 (Blue)	MICU Int 1 (Blue)	MICU Int 6 (Red)	MICU Int 6 (Red)	MICU Int 1 (Blue)	MICU Int 1 (Blue)	MICU Int 6 (Red)	MICU Int 6 (Red)	MICU Int 6 (Red)	MICU Int 6 (Red)	MICU Int 6 (Red)	MICU Int 6 (Red)	MICU Int 6 (Red)	MICU Int 6 (Red)	MICU Int 1 (Blue)	MICU Int 1 (Blue)	MICU Int 6 (Red)	MICU Int 6 (Red)	MICU Int 6 (Red)	MICU Int 6 (Red)	MICU Int 6 (Red)	MICU Int 6 (Red)	MICU Int 6 (Red)	MICU Int 6 (Red)	24		26	0	0	0	0	0	0	0	0	0	0	0	0	0	0	0
ED MICU Res 2				0		HOLD	HOLD	MICU Int 3 (Blue)	MICU Int 3 (Blue)	HOLD	HOLD	MICU Int 3 (Blue)	MICU Int 3 (Blue)	HOLD	HOLD	HOLD	HOLD	HOLD	HOLD	HOLD	HOLD	MICU Int 3 (Blue)	MICU Int 3 (Blue)	HOLD	HOLD	HOLD	HOLD	HOLD	HOLD	HOLD	HOLD	6		26	0	0	0	0	0	0	0	0	0	0	0	0	0	0	0
ED CCU				0		HOLD	HOLD	HOLD	CCU INT 2	HOLD	CCU INT 3	CCU INT 1	HOLD	CCU INT 1	HOLD	CCU INT 2	CCU INT 1	CCU INT 1	HOLD	HOLD	CCU INT 1	CCU INT 1	CCU INT 1	CCU INT 1	CCU INT 1	CCU INT 1	HOLD	CCU INT 1	HOLD	CCU INT 1	HOLD	15		26	0	0	0	0	0	0	0	0	0	0	0	0	0	0	0
Res1	Re1	Resident		0		MICU Res 1 (Green)	MICU Res 1 (Green)	CLINIC	VACATION	MICU Res 1 (Green)	EMERGENCY 7	CLINIC	BU Elective	Geriatrics Res 2	EMERGENCY 2	CLINIC	BU Elective	BU Elective	EMERGENCY 6	CLINIC	VACATION	InfectiousDisease Res 2	InfectiousDisease Res 2	CLINIC	Cardiology Res 1	VAMed2 Res 1	JEOPARDY 2	CLINIC	Geriatrics Res 3	Geriatrics Res 3	Hematology Res 2	26		28	1	2	0	0	0	1	1	0	0	3	0	3	1	0	3
Res2	Re2	Resident		0		Onc Res 2	EMERGENCY 1	CLINIC	MICU Res 1 (Green)	Cardiology Res 1	SDU 2	CLINIC	MICU Res 1 (Green)	MICU Res 1 (Green)	BU Elective	CLINIC	D&G Res NF	Onc Res 3	VACATION	CLINIC	JEOPARDY	Hosp Res 2	BU Elective	CLINIC	VAMed1 Res 2	VAMed1 Res 2	Onc Res 3	CLINIC	BU Elective	VACATION	Generalist Res 1	26		23	2	1	2	0	0	1	0	3	0	3	0	0	3	0	3
Res3	Re3	Resident		0		Hosp Res 2	Hosp Res 2	CLINIC	Cardiology Res 1	VACATION	MICU Res 1 (Green)	CLINIC	JEOPARDY 2	VAMed1 Res 1	EMERGENCY 1	CLINIC	MICU Res 1 (Green)	MICU Res 1 (Green)	BU Elective	CLINIC	Geriatrics Res 2	Geriatrics Res 2	VACATION	CLINIC	SDU 2	Nephrology Res 1	Nephrology Res 1	CLINIC	BU Elective	BU Elective	D&G Res NF	26		24	2	1	1	2	0	1	0	0	0	3	0	2	3	0	3
Res4	Re4	Resident		0		VAMed2 Res 2	VAMed2 Res 2	CLINIC	VAMed3 Res 2	BU Elective	EMERGENCY 1	CLINIC	VACATION	BU Elective	MICU Res 1 (Green)	CLINIC	Geriatrics Res 1	JEOPARDY 2	SDU 2	CLINIC	MICU Res 1 (Green)	MICU Res 1 (Green)	BU Elective	CLINIC	VACATION	Hematology Res 1	Hematology Res 1	CLINIC	Onc Res 2	Onc Res 2	Nephrology Res 2	26		26	2	0	0	1	0	0	2	2	0	3	0	1	3	0	3
Res5	Re5	Resident		0		VAMed1 Res 2	SDU 1	CLINIC	BU Elective	BU Elective	D&G Res NF	CLINIC	Nephrology Res 2	JEOPARDY 2	VACATION	CLINIC	Nephrology Res 1	BU Elective	MICU Res 1 (Green)	CLINIC	Cardiology Res 1	Geriatrics Res 3	Geriatrics Res 3	CLINIC	MICU Res 1 (Green)	MICU Res 1 (Green)	EMERGENCY 6	CLINIC	VACATION	VAMed3 Res 1	VAMed3 Res 1	26		26	2	1	1	2	0	1	0	0	0	3	0	2	3	0	3
Res6	Re6	Resident		0		Hematology Res 3	BU Elective	CLINIC	JEOPARDY 2	VAMed1 Res 2	VACATION	CLINIC	Nephrology Res 1	Nephrology Res 1	Hosp Res 2	CLINIC	BU Elective	Geriatrics Res 3	Geriatrics Res 3	CLINIC	EMERGENCY 1	BU Elective	MICU Res 1 (Green)	CLINIC	EMERGENCY 6	Onc Res 2	Hepatology Res 3	CLINIC	VACATION	MICU Res 1 (Green)	MICU Res 1 (Green)	26		24	2	0	0	2	0	0	1	1	1	3	0	2	2	0	3
Res7	Re7	Resident		0		BU Elective	VACATION	CLINIC	EMERGENCY 2	MICU Res 3 (Blue)	MICU Res 3 (Blue)	CLINIC	Generalist Res 1	Generalist Res 1	Geriatrics Res 2	CLINIC	BU Elective	Hepatology Res 1 (Bridgeport)	Hepatology Res 1 (Bridgeport)	CLINIC	BU Elective	VAMed1 Res 1	VAMed1 Res 1	CLINIC	VACATION	SDU 2	MICU Res 1 (Green)	CLINIC	Geriatrics Res 1	Geriatrics Res 1	JEOPARDY 2	26		24	2	0	2	0	0	0	0	0	2	3	0	3	2	0	3
Res8	Re8	Resident		0		Hosp Res 1	Hosp Res 1	CLINIC	JEOPARDY	EMERGENCY 2	BU Elective	CLINIC	VACATION	Geriatrics Res 3	Geriatrics Res 3	CLINIC	MICU Res 3 (Blue)	MICU Res 3 (Blue)	BU Elective	CLINIC	VAMed3 Res 1	VAMed3 Res 1	Cardiology Res 1	CLINIC	Onc Res 3	Onc Res 3	VACATION	CLINIC	MICU Res 1 (Green)	Nephrology Res 2	BU Elective	26		23	1	0	0	1	0	1	0	2	0	3	0	2	2	0	3
Res9	Re9	Resident		0		VACATION	MICU Res 2 (Orange)	CLINIC	BU Elective	SDU 1	EMERGENCY 2	CLINIC	Hematology Res 2	Hematology Res 2	VAMed1 Res 1	CLINIC	JEOPARDY 2	Nephrology Res 1	SDU 1	CLINIC	BU Elective	VAMed1 Res 2	VAMed1 Res 2	CLINIC	BU Elective	VACATION	Hosp Res 2	CLINIC	MICU Res 3 (Blue)	MICU Res 3 (Blue)	Geriatrics Res 2	26		24	2	0	0	1	0	0	2	0	0	3	0	1	4	0	3
Res10	Re10	Resident		0		MICU Res 3 (Blue)	MICU Res 3 (Blue)	CLINIC	MICU Res 2 (Orange)	Hepatology Res 3	Hepatology Res 3	CLINIC	EMERGENCY 2	BU Elective	VACATION	CLINIC	Hosp Res 2	InfectiousDisease Res 2	InfectiousDisease Res 2	CLINIC	JEOPARDY 2	BU Elective	SDU 2	CLINIC	VACATION	Onc Res 1	Onc Res 1	CLINIC	BU Elective	VAMed1 Res 1	VAMed1 Res 1	26		24	1	2	0	0	0	0	0	2	2	3	0	0	3	0	3
Res11	Re11	Resident		0		Onc Res 1	Onc Res 1	MICU Res 1 (Green)	CLINIC	Generalist Res 1	Generalist Res 1	EMERGENCY 1	CLINIC	VACATION	VAMed2 Res 1	SDU 3	CLINIC	BU Elective	MICU Res 3 (Blue)	MICU Res 3 (Blue)	CLINIC	BU Elective	VAMed3 Res 1	JEOPARDY 2	CLINIC	Hematology Res 3	VACATION	BU Elective	CLINIC	InfectiousDisease Res 1	InfectiousDisease Res 1	26		24	1	2	2	0	0	0	1	2	0	3	0	0	2	0	3
Res12	Re12	Resident		0		BU Elective	VAMed3 Res 2	VAMed3 Res 2	CLINIC	D&G Res NF	JEOPARDY 2	MICU Res 1 (Green)	CLINIC	VACATION	Cardiology Res 1	EMERGENCY 1	CLINIC	VAMed3 Res 1	Nephrology Res 1	Nephrology Res 1	CLINIC	BU Elective	Geriatrics Res 2	Geriatrics Res 2	CLINIC	MICU Res 3 (Blue)	MICU Res 3 (Blue)	VACATION	CLINIC	BU Elective	SDU 2	26		24	2	1	1	2	0	1	0	0	0	3	0	2	3	0	3
Res13	Re13	Resident		0		BU Elective	CCU Res 1	CCU Res 1	CLINIC	VAMed1 Res 1	VAMed1 Res 1	SDU 2	CLINIC	VACATION	VAMed3 Res 2	MICU Res 1 (Green)	CLINIC	InfectiousDisease Res 1	InfectiousDisease Res 1	EMERGENCY 1	CLINIC	Hematology Res 2	Hematology Res 2	BU Elective	CLINIC	BU Elective	Geriatrics Res 2	JEOPARDY 2	CLINIC	VACATION	Geriatrics Res 3	26		24	2	2	0	0	0	0	2	0	0	1	2	2	3	0	3
Res14	Re14	Resident		0		BU Elective	EMERGENCY 2	JEOPARDY 2	CLINIC	CCU Res 1	CCU Res 1	VACATION	CLINIC	BU Elective	Hepatology Res 3	Hepatology Res 3	CLINIC	BU Elective	VAMed1 Res 2	MICU Res 1 (Green)	CLINIC	Hematology Res 3	Hematology Res 3	VACATION	CLINIC	Geriatrics Res 3	InfectiousDisease Res 1	InfectiousDisease Res 1	CLINIC	VAMed2 Res 2	VAMed2 Res 2	26		23	1	2	0	0	0	0	2	0	2	1	2	1	3	0	3
Res15	Re15	Resident		0		CCU Res 2	CCU Res 2	EMERGENCY 2	CLINIC	BU Elective	VACATION	BU Elective	CLINIC	Cardiology Res 1	Onc Res 3	Onc Res 3	CLINIC	VAMed2 Res 1	VAMed2 Res 1	D&G Res NF	CLINIC	VACATION	BU Elective	MICU Res 1 (Green)	CLINIC	JEOPARDY 2	Geriatrics Res 3	Geriatrics Res 3	CLINIC	InfectiousDisease Res 2	InfectiousDisease Res 2	26		23	2	3	1	0	0	1	0	2	0	1	2	2	2	0	3
Res16	Re16	Resident		0		Hepatology Res 3	Hepatology Res 3	BU Elective	CLINIC	CCU Res 2	CCU Res 2	EMERGENCY 2	CLINIC	VACATION	Hematology Res 2	Hematology Res 2	CLINIC	Generalist Res 1	Generalist Res 1	BU Elective	CLINIC	VAMed3 Res 2	VAMed3 Res 2	SDU 2	CLINIC	VAMed1 Res 1	VAMed1 Res 1	MICU Res 1 (Green)	CLINIC	VACATION	BU Elective	26		23	1	0	2	0	0	0	2	0	2	1	2	0	4	0	3
Res17	Re17	Resident		0		MICU Res 2 (Orange)	BU Elective	VACATION	CLINIC	VAMed2 Res 1	VAMed2 Res 1	Hepatology Res 3	CLINIC	CCU Res 2	CCU Res 2	EMERGENCY 2	CLINIC	VAMed1 Res 1	VAMed1 Res 1	VACATION	CLINIC	BU Elective	SDU 1	D&G Res NF	CLINIC	BU Elective	SDU 2	D&G Res NF	CLINIC	Cardiology Res 2	Hematology Res 3	26		23	2	2	2	0	0	1	1	0	1	1	2	0	4	0	3
Res18	Re18	Resident		0		BU Elective	EMERGENCY 7	MICU Res 2 (Orange)	CLINIC	BU Elective	VACATION	BU Elective	CLINIC	EMERGENCY 2	Geriatrics Res 1	Geriatrics Res 1	CLINIC	CCU Res 2	CCU Res 2	SDU 2	CLINIC	Hepatology Res 1 (Bridgeport)	Hepatology Res 1 (Bridgeport)	VACATION	CLINIC	Hematology Res 2	Hematology Res 2	VAMed3 Res 2	CLINIC	VAMed2 Res 1	VAMed2 Res 1	26		23	2	0	0	0	0	0	2	0	2	1	2	2	3	0	3
Res19	Re19	Resident		0		VAMed3 Res 1	VAMed3 Res 1	SDU 2	CLINIC	MICU Res 2 (Orange)	VACATION	BU Elective	CLINIC	BU Elective	JEOPARDY 2	BU Elective	CLINIC	SDU 2	Geriatrics Res 1	Geriatrics Res 1	CLINIC	CCU Res 2	CCU Res 2	Hematology Res 3	CLINIC	VACATION	Cardiology Res 1	EMERGENCY 7	CLINIC	Hepatology Res 3	Hepatology Res 3	26		24	0	0	0	0	0	1	1	0	2	1	2	2	2	0	3
Res20	Re20	Resident		0		Cardiology Res 1	VAMed2 Res 1	VAMed2 Res 1	CLINIC	VACATION	MICU Res 2 (Orange)	BU Elective	CLINIC	Onc Res 2	Onc Res 2	D&G Res NF	CLINIC	BU Elective	VAMed3 Res 1	VAMed3 Res 1	CLINIC	BU Elective	Generalist Res 1	Generalist Res 1	CLINIC	VACATION	CCU Res 2	CCU Res 2	CLINIC	Generalist Res 2	Generalist Res 2	26		23	2	1	5	0	0	1	0	2	0	1	2	0	4	0	3
Res21	Re21	Resident		0		CLINIC	Nephrology Res 2	Nephrology Res 2	VACATION	CLINIC	VAMed3 Res 2	MICU Res 2 (Orange)	BU Elective	CLINIC	SDU 2	Geriatrics Res 3	Geriatrics Res 3	CLINIC	BU Elective	VACATION	BU Elective	CLINIC	JEOPARDY 2	MICU Res 3 (Blue)	MICU Res 3 (Blue)	CLINIC	VAMed2 Res 2	Hepatology Res 1 (Bridgeport)	Hepatology Res 1 (Bridgeport)	CLINIC	SDU 3	26		23	2	0	0	2	0	0	0	0	2	3	0	2	2	0	3
Res22	Re22	Resident		0		CLINIC	BU Elective	CCU Res 2	CCU Res 2	CLINIC	VAMed2 Res 2	VAMed2 Res 2	MICU Res 2 (Orange)	CLINIC	Hematology Res 1	Hematology Res 1	SDU 2	CLINIC	VACATION	Onc Res 2	Onc Res 2	CLINIC	Generalist Res 2	Generalist Res 2	VACATION	CLINIC	BU Elective	VAMed1 Res 1	VAMed1 Res 1	CLINIC	BU Elective	26		23	2	0	2	0	0	0	2	2	0	1	2	0	4	0	3
Res23	Re23	Resident		0		CLINIC	BU Elective	Geriatrics Res 2	Geriatrics Res 2	CLINIC	VAMed3 Res 1	CCU Res 2	CCU Res 2	CLINIC	MICU Res 2 (Orange)	BU Elective	VACATION	CLINIC	Onc Res 1	Onc Res 1	SDU 1	CLINIC	Geriatrics Res 1	VAMed2 Res 1	VAMed2 Res 1	CLINIC	Hematology Res 3	Hematology Res 3	BU Elective	CLINIC	VACATION	26		23	2	0	0	0	0	0	2	2	0	1	2	3	3	0	3
Res24	Re24	Resident		0		CLINIC	Hematology Res 1	Hematology Res 1	VACATION	CLINIC	BU Elective	JEOPARDY 2	VAMed1 Res 1	CLINIC	SDU 3	MICU Res 2 (Orange)	BU Elective	CLINIC	BU Elective	CCU Res 2	CCU Res 2	CLINIC	VACATION	Onc Res 2	Onc Res 2	CLINIC	VAMed1 Res 2	VAMed1 Res 2	SDU 1	CLINIC	SDU 1	26		24	2	0	0	0	0	0	2	2	0	1	2	0	3	0	3
Res25	Re25	Resident		0		CLINIC	CCU Res 3	CCU Res 3	Hosp Res 2	CLINIC	Hepatology Res 2	Hepatology Res 2	BU Elective	CLINIC	Generalist Res 1	Generalist Res 1	VACATION	CLINIC	MICU Res 2 (Orange)	Geriatrics Res 3	Geriatrics Res 3	CLINIC	InfectiousDisease Res 1	InfectiousDisease Res 1	VACATION	CLINIC	BU Elective	VAMed2 Res 2	VAMed2 Res 2	CLINIC	BU Elective	26		23	2	2	2	0	0	0	0	0	2	1	2	2	3	0	3
Res26	Re26	Resident		0		CLINIC	BU Elective	VAMed2 Res 2	VAMed2 Res 2	CLINIC	BU Elective	SDU 1	D&G Res NF	CLINIC	BU Elective	InfectiousDisease Res 2	VACATION	CLINIC	Cardiology Res 1	MICU Res 2 (Orange)	EMERGENCY 5	CLINIC	D&G Res NF	CCU Res 2	CCU Res 2	CLINIC	Generalist Res 2	Generalist Res 2	VACATION	CLINIC	VAMed1 Res 2	26		23	2	3	4	0	0	1	0	0	0	1	2	0	3	0	3
Res27	Re27	Resident		0		CLINIC	VAMed1 Res 1	VAMed1 Res 1	Generalist Res 2	CLINIC	EMERGENCY 6	Hematology Res 2	VACATION	CLINIC	D&G Res NF	Nephrology Res 2	MICU Res 2 (Orange)	CLINIC	CCU Res 3	CCU Res 3	BU Elective	CLINIC	BU Elective	Cardiology Res 1	BU Elective	CLINIC	VAMed3 Res 2	Onc Res 3	Onc Res 3	CLINIC	VACATION	26		23	2	1	2	1	0	1	1	2	0	1	2	0	3	0	3
Res28	Re28	Resident		0		CLINIC	BU Elective	Geriatrics Res 3	Geriatrics Res 3	CLINIC	VACATION	Geriatrics Res 3	Geriatrics Res 3	CLINIC	BU Elective	CCU Res 2	CCU Res 2	CLINIC	VAMed2 Res 2	VAMed2 Res 2	MICU Res 2 (Orange)	CLINIC	Hepatology Res 3	Hepatology Res 3	BU Elective	CLINIC	VACATION	Hematology Res 1	Cardiology Res 1	CLINIC	Hosp Res 2	26		23	2	0	0	0	0	1	1	0	2	1	2	4	3	0	3
Res29	Re29	Resident		0		CLINIC	Generalist Res 2	Generalist Res 2	VACATION	CLINIC	VAMed1 Res 2	VAMed1 Res 2	Onc Res 1	CLINIC	CCU Res 3	CCU Res 3	VAMed3 Res 2	CLINIC	BU Elective	Cardiology Res 1	BU Elective	CLINIC	MICU Res 2 (Orange)	Nephrology Res 1	SDU 1	CLINIC	Geriatrics Res 1	Geriatrics Res 1	BU Elective	CLINIC	VACATION	26		24	1	0	2	1	0	1	0	1	0	1	2	2	3	0	3
Res30	Re30	Resident		0		CLINIC	Cardiology Res 2	BU Elective	D&G Res NF	CLINIC	Nephrology Res 1	Nephrology Res 1	VACATION	CLINIC	VAMed3 Res 1	SDU 2	Geriatrics Res 2	CLINIC	EMERGENCY 5	VAMed2 Res 1	VAMed2 Res 1	CLINIC	BU Elective	MICU Res 2 (Orange)	BU Elective	CLINIC	VACATION	CCU Res 3	CCU Res 3	CLINIC	Onc Res 2	26		23	2	1	1	2	0	1	0	1	0	1	2	1	3	0	3
Res31	Re31	Resident		0		CLINIC	BU Elective	Hosp Res 2	SDU 3	CLINIC	BU Elective	VAMed1 Res 1	VACATION	CLINIC	BU Elective	VAMed2 Res 1	VAMed2 Res 1	CLINIC	Generalist Res 2	Generalist Res 2	Onc Res 1	CLINIC	CCU Res 3	CCU Res 3	VACATION	CLINIC	MICU Res 2 (Orange)	Cardiology Res 1	D&G Res NF	CLINIC	Nephrology Res 1	26		24	2	1	3	1	0	1	0	1	0	1	2	0	4	0	3
Res32	Re32	Resident		0		Geriatrics Res 1	CLINIC	VACATION	Cardiology Res 2	SDU 2	CLINIC	VAMed2 Res 1	Hematology Res 3	MICU Res 2 (Orange)	CLINIC	IHE	IHE	IHE	CLINIC	InfectiousDisease Res 1	InfectiousDisease Res 1	VACATION	CLINIC	VAMed1 Res 1	VAMed1 Res 1	D&G Res NF	CLINIC	Hematology Res 2	CCU Res 2	CCU Res 2	CLINIC	26		27	2	3	1	0	0	1	2	0	0	1	2	1	3	0	3
Res33	Re33	Resident		0		VAMed2 Res 1	CLINIC	Hepatology Res 2	Hepatology Res 2	VACATION	CLINIC	BU Elective	CCU Res 3	CCU Res 3	CLINIC	Generalist Res 2	Generalist Res 2	MICU Res 2 (Orange)	CLINIC	VACATION	Generalist Res 2	Generalist Res 2	CLINIC	Hematology Res 2	Hematology Res 2	VAMed3 Res 2	CLINIC	BU Elective	BU Elective	EMERGENCY 5	CLINIC	26		23	2	0	4	0	0	0	2	0	2	1	2	0	2	0	3
Res34	Re34	Resident		0		BU Elective	CLINIC	SDU 1	VACATION	VAMed3 Res 1	CLINIC	InfectiousDisease Res 1	InfectiousDisease Res 1	BU Elective	CLINIC	BU Elective	CCU Res 3	CCU Res 3	CLINIC	VACATION	Geriatrics Res 1	MICU Res 2 (Orange)	CLINIC	VAMed1 Res 2	Geriatrics Res 2	Geriatrics Res 2	CLINIC	CCU Night Res	Nephrology Res 1	Nephrology Res 1	CLINIC	26		24	2	2	0	2	0	0	0	0	0	1	3	3	2	0	4
Res35	Re35	Resident		0		SDU 2	CLINIC	InfectiousDisease Res 1	InfectiousDisease Res 1	Nephrology Res 1	CLINIC	BU Elective	VACATION	VAMed2 Res 1	CLINIC	BU Elective	Hematology Res 2	Hematology Res 2	CLINIC	Hosp Res 2	Hosp Res 2	SDU 3	CLINIC	BU Elective	MICU Res 2 (Orange)	VACATION	CLINIC	MICU Res 2 (Orange)	Geriatrics Res 2	Geriatrics Res 2	CLINIC	26		23	2	2	0	1	0	0	2	0	0	2	0	2	3	0	2
Res36	Re36	Resident		0		VAMed3 Res 2	CLINIC	Nephrology Res 1	Nephrology Res 1	VACATION	CLINIC	Onc Res 2	Onc Res 2	BU Elective	CLINIC	JEOPARDY 2	VAMed1 Res 2	VAMed1 Res 2	CLINIC	BU Elective	SDU 2	D&G Res NF	CLINIC	VACATION	BU Elective	MICU Res 2 (Orange)	CLINIC	SDU 1	MICU Res 2 (Orange)	SDU 1	CLINIC	26		23	2	1	1	2	0	0	0	2	0	2	0	0	3	0	2
Res37	Re37	Resident		0		VAMed1 Res 1	CLINIC	Hematology Res 3	Hematology Res 3	Onc Res 1	CLINIC	BU Elective	Cardiology Res 1	VAMed3 Res 2	CLINIC	MICU Res 3 (Blue)	VACATION	Hosp Res 2	CLINIC	Nephrology Res 2	BU Elective	Onc Res 2	CLINIC	SDU 1	CCU Res 3	CCU Res 3	CLINIC	BU Elective	VACATION	JEOPARDY 2	CLINIC	26		23	1	0	0	1	0	1	2	2	0	1	2	0	3	0	3
Res38	Re38	Resident		0		Generalist Res 2	CLINIC	VACATION	Onc Res 3	Onc Res 3	CLINIC	Hosp Res 2	Hosp Res 2	SDU 2	CLINIC	VAMed2 Res 2	Cardiology Res 1	BU Elective	CLINIC	BU Elective	MICU Res 3 (Blue)	InfectiousDisease Res 1	CLINIC	BU Elective	D&G Res NF	VACATION	CLINIC	MICU Res 3 (Blue)	Generalist Res 2	D&G Res NF	CLINIC	26		23	2	3	4	0	0	1	0	2	0	2	0	0	3	0	2
Res39	Re39	Resident		0		MICU Res 4 (Red)	CLINIC	Generalist Res 1	Generalist Res 1	BU Elective	CLINIC	MICU Res 4 (Red)	VACATION	BU Elective	CLINIC	VAMed1 Res 1	VAMed1 Res 1	Nephrology Res 2	CLINIC	BU Elective	VAMed2 Res 2	VAMed2 Res 2	CLINIC	Geriatrics Res 3	Geriatrics Res 3	VACATION	CLINIC	InfectiousDisease Res 2	InfectiousDisease Res 2	CCU Night Res	CLINIC	26		23	2	2	2	1	0	0	0	0	0	2	1	2	4	0	3
Res40	Re40	Resident		0		Cardiology Res 2	CLINIC	BU Elective	CCU Res 1	BU Elective	CLINIC	Generalist Res 1	MICU Res 4 (Red)	D&G Res NF	CLINIC	VACATION	VAMed2 Res 2	VAMed2 Res 2	CLINIC	SDU 1	CCU Night Res	Generalist Res 1	CLINIC	EMERGENCY 5	Generalist Res 2	Generalist Res 2	CLINIC	BU Elective	VACATION	SDU 2	CLINIC	26		23	2	1	5	0	0	1	0	0	0	1	2	0	2	0	3
Res41	Re41	Resident		0		SDU 1	CLINIC	Onc Res 1	Onc Res 1	Hosp Res 2	CLINIC	BU Elective	CCU Res 1	SDU 1	CLINIC	BU Elective	VACATION	VAMed3 Res 2	CLINIC	Hematology Res 2	Hematology Res 2	SDU 2	CLINIC	VACATION	Generalist Res 1	Generalist Res 1	CLINIC	BU Elective	VAMed1 Res 2	VAMed1 Res 2	CLINIC	26		24	2	0	2	0	0	0	2	2	0	0	1	0	4	0	1
Res42	Re42	Resident		0		BU Elective	CLINIC	Onc Res 2	Onc Res 2	JEOPARDY 2	CLINIC	BU Elective	VACATION	BU Elective	CLINIC	Hematology Res 3	Hematology Res 3	Generalist Res 2	CLINIC	VAMed1 Res 1	VAMed1 Res 1	CCU Night Res	CLINIC	Geriatrics Res 1	VACATION	CCU Res 2	CLINIC	SDU 2	Generalist Res 1	Generalist Res 1	CLINIC	26		23	2	0	3	0	0	0	2	2	0	0	2	1	2	0	2
Res43	Re43	Resident		0		BU Elective	MICU Res 4 (Red)	CLINIC	VAMed1 Res 1	Hepatology Res 2	VACATION	CLINIC	SDU 2	Onc Res 3	CCU Res 1	CLINIC	BU Elective	SDU 1	Nephrology Res 2	CLINIC	BU Elective	VAMed2 Res 1	VAMed2 Res 1	CLINIC	Geriatrics Res 1	Geriatrics Res 1	D&G Res NF	CLINIC	EMERGENCY 5	VACATION	CLINIC	26		23	2	1	1	1	0	0	0	1	1	1	1	2	3	0	2
Res44	Re44	Resident		0		CLINIC	Geriatrics Res 1	Geriatrics Res 1	BU Elective	CLINIC	VACATION	JEOPARDY	SDU 1	CLINIC	VAMed1 Res 2	VAMed1 Res 2	SDU 1	CLINIC	CCU Res 1	Generalist Res 1	Generalist Res 1	CLINIC	BU Elective	VAMed3 Res 2	VAMed3 Res 2	CCU Night Res	BU Elective	VACATION	InfectiousDisease Res 1	CLINIC	MICU Res 3 (Blue)	26		23	1	1	2	0	0	0	0	0	0	1	2	2	4	0	3
Res45	Re45	Resident		0		CLINIC	BU Elective	VACATION	SDU 1	CLINIC	BU Elective	VAMed3 Res 2	VAMed3 Res 2	CLINIC	Nephrology Res 1	Nephrology Res 1	Generalist Res 1	CLINIC	BU Elective	VAMed1 Res 2	VAMed1 Res 2	CLINIC	VACATION	Hematology Res 1	Hematology Res 1	CLINIC	Onc Res 2	Onc Res 2	SDU 3	CLINIC	CCU Res 1	26		23	2	0	1	2	0	0	2	2	0	0	1	0	4	0	1
Res46	Re46	Resident		0		CLINIC	VAMed1 Res 2	VAMed1 Res 2	SDU 2	CLINIC	BU Elective	Generalist Res 2	Generalist Res 2	CLINIC	BU Elective	VAMed3 Res 1	VAMed3 Res 1	CLINIC	VACATION	Hepatology Res 1 (Bridgeport)	Hepatology Res 1 (Bridgeport)	CLINIC	CCU Night Res	Nephrology Res 2	BU Elective	CLINIC	Generalist Res 1	Generalist Res 1	VACATION	CLINIC	CCU Res 2	26		23	2	0	4	1	0	0	0	0	2	0	2	0	4	0	2
Sen1	Se1	Senior		0		BU Elective	Medicine Res 1	CLINIC	MICU Res 5	MICU Res 5	Cardiology Res 1	CLINIC	MICU Res 5	BU Elective	VACATION	CLINIC	EMERGENCY 2	BU Elective	VA MICU Res 1	CLINIC	JEOPARDY 1	Onc Res 1	VACATION	CLINIC	BU Elective	BU Elective	VAMed2 Res 1	CLINIC	Hematology Res 2	Hematology Res 2	Medicine Res 2	26		24	1	0	0	0	2	1	2	1	0	3	0	0	2	0	4
Sen2	Se2	Senior		0		MICU Res 5	MICU Res 5	CLINIC	Medicine Res 1	Medicine Res 1	MICU Res 5	CLINIC	Geriatrics Res 1	Geriatrics Res 1	VACATION	CLINIC	Onc Res 1	Onc Res 1	JEOPARDY 1	CLINIC	BU Elective	BU Elective	VACATION	CLINIC	IHE	IHE	IHE	CLINIC	Hosp Res 2	Hosp Res 2	Medicine Res 4	26		25	1	0	0	0	3	0	0	2	0	3	0	2	2	0	3
Sen3	Se3	Senior		0		JEOPARDY 2	VACATION	CLINIC	Geriatrics Res 1	Geriatrics Res 1	Hosp Res 2	CLINIC	Medicine Res 1	Medicine Res 1	MICU Res 5	CLINIC	MICU Res 5	MICU Res 5	BU Elective	CLINIC	VACATION	EMERGENCY 2	VAMed2 Res 2	CLINIC	IHE	IHE	IHE	CLINIC	BU Elective	Onc Res 1	Onc Res 1	26		24	1	0	0	0	2	0	0	2	0	3	0	2	2	0	3
Sen4	Se4	Senior		0		VACATION	BU Elective	CLINIC	BU Elective	Hematology Res 2	Hematology Res 2	CLINIC	IHE	IHE	IHE	CLINIC	Medicine Res 1	Medicine Res 1	MICU Res 5	CLINIC	MICU Res 5	MICU Res 5	JEOPARDY 1	CLINIC	JEOPARDY 1	Medicine Res 2	VA MICU Res 1	CLINIC	VAMed3 Res 2	VAMed3 Res 2	VACATION	26		26	1	0	0	0	3	0	2	0	0	3	0	0	3	0	4
Sen5	Se5	Senior		0		BU Elective	JEOPARDY 1	CLINIC	BU Elective	InfectiousDisease Res 1	InfectiousDisease Res 1	CLINIC	Hepatology Res 3	BU Elective	VA MICU Res 1	CLINIC	Hematology Res 1	BU Elective	VACATION	CLINIC	Medicine Res 1	Medicine Res 1	VA MICU Res 1	CLINIC	MICU Res 5	MICU Res 5	VACATION	CLINIC	EMERGENCY 2	BU Elective	Medicine Res 1	26		24	1	2	0	0	3	0	1	0	1	2	0	0	2	0	4
Sen6	Se6	Senior		0		Hepatology Res 2	Hepatology Res 2	CLINIC	VACATION	BU Elective	Medicine Res 4	CLINIC	BU Elective	InfectiousDisease Res 2	InfectiousDisease Res 2	CLINIC	VA MICU Res 1	BU Elective	BU Elective	CLINIC	EMERGENCY 2	JEOPARDY 2	MICU Res 5	CLINIC	Medicine Res 1	Medicine Res 1	BU Elective	CLINIC	VACATION	MICU Res 5	MICU Res 5	26		22	1	2	0	0	3	0	0	0	2	3	0	0	1	0	4
Sen7	Se7	Senior		0		MICU Res 6	MICU Res 6	CLINIC	Hematology Res 1	Hematology Res 1	BU Elective	CLINIC	BU Elective	VACATION	BU Elective	CLINIC	EMERGENCY 1	Onc Res 2	Onc Res 2	CLINIC	VACATION	BU Elective	Medicine Res 3	CLINIC	BU Elective	EMERGENCY 2	MICU Res 5	CLINIC	Medicine Res 1	Medicine Res 1	JEOPARDY 1	26		23	2	0	0	0	3	0	2	2	0	3	0	0	0	0	3
Sen8	Se8	Senior		0		Hematology Res 2	Hematology Res 2	CLINIC	Medicine Res 2	Medicine Res 2	BU Elective	CLINIC	VAMed2 Res 2	VACATION	BU Elective	CLINIC	MICU Res 6	MICU Res 6	JEOPARDY 2	CLINIC	IHE	IHE	IHE	CLINIC	InfectiousDisease Res 1	Hosp Res 2	EMERGENCY 2	CLINIC	MICU Res 5	VA MICU Res 1	VACATION	26		25	1	1	0	0	2	0	2	0	0	3	0	0	3	0	4
Sen9	Se9	Senior		0		Geriatrics Res 3	Geriatrics Res 3	CLINIC	MICU Res 6	MICU Res 6	BU Elective	CLINIC	Medicine Res 2	Medicine Res 2	VACATION	CLINIC	BU Elective	BU Elective	MICU Res 6	CLINIC	D&G Res NF	Cardiology Res 1	BU Elective	CLINIC	VAMed3 Res 1	VAMed3 Res 1	JEOPARDY 1	CLINIC	VACATION	EMERGENCY 2	BU Elective	26		21	2	1	1	0	2	1	0	0	0	3	0	2	2	0	3
Sen10	Se10	Senior		0		Medicine Res 1	VA MICU Res 1	CLINIC	BU Elective	JEOPARDY 1	MICU Res 6	CLINIC	MICU Res 6	MICU Res 6	BU Elective	CLINIC	VACATION	Medicine Res 2	Medicine Res 2	CLINIC	Hepatology Res 3	Hepatology Res 3	BU Elective	CLINIC	BU Elective	VACATION	VAMed3 Res 1	CLINIC	BU Elective	Cardiology Res 1	EMERGENCY 2	26		23	0	0	0	0	3	1	0	0	2	3	0	0	2	0	4
Sen11	Se11	Senior		0		BU Elective	BU Elective	MICU Res 5	CLINIC	VA MICU Res 1	Medicine Res 1	Medicine Res 1	CLINIC	BU Elective	MICU Res 6	MICU Res 6	CLINIC	VACATION	D&G Res NF	EMERGENCY 2	CLINIC	JEOPARDY 1	Onc Res 1	BU Elective	CLINIC	BU Elective	Medicine Res 3	Hosp Res 2	CLINIC	Medicine Res 4	VACATION	26		24	2	1	1	0	4	0	0	1	0	3	0	0	2	0	4
Sen12	Se12	Senior		0		JEOPARDY 1	BU Elective	Cardiology Res 1	CLINIC	Geriatrics Res 3	Geriatrics Res 3	VACATION	CLINIC	Nephrology Res 2	Medicine Res 1	Medicine Res 1	CLINIC	D&G Res NF	BU Elective	MICU Res 5	CLINIC	IHE	IHE	IHE	CLINIC	MICU Res 6	MICU Res 6	VACATION	CLINIC	Medicine Res 2	VA MICU Res 1	26		28	2	1	1	1	3	1	0	0	0	3	0	2	1	0	4
Sen13	Se13	Senior		0		VACATION	Medicine Res 2	VA MICU Res 2	CLINIC	Generalist Res 2	Generalist Res 2	MICU Res 5	CLINIC	VAMed2 Res 2	EMERGENCY 3	MICU Res 5	CLINIC	Geriatrics Res 1	Medicine Res 1	Medicine Res 1	CLINIC	IHE	IHE	IHE	CLINIC	Cardiology Res 1	VACATION	CHIEF ELECTIVE	CLINIC	CHIEF ELECTIVE	CHIEF ELECTIVE	26		29	1	0	2	0	3	1	0	0	0	2	0	1	2	0	3
Sen14	Se14	Senior		0		Medicine Res 4	Medicine Res 4	BU Elective	CLINIC	BU Elective	Medicine Res 2	Medicine Res 2	CLINIC	InfectiousDisease Res 1	InfectiousDisease Res 1	Hosp Res 2	CLINIC	VACATION	Hematology Res 2	JEOPARDY 2	CLINIC	VA MICU Res 1	VACATION	MICU Res 5	CLINIC	IHE	IHE	IHE	CLINIC	MICU Res 6	MICU Res 6	26		25	0	2	0	0	4	0	1	0	0	3	0	0	2	0	4
Sen15	Se15	Senior		0		Generalist Res 1	Generalist Res 1	MICU Res 6	CLINIC	Medicine Res 4	Hematology Res 1	MICU Res 6	CLINIC	VAMed3 Res 1	Medicine Res 2	Medicine Res 2	CLINIC	JEOPARDY 1	VACATION	Geriatrics Res 2	CLINIC	IHE	IHE	VA MICU Res 2	CLINIC	Medicine Res 3	VACATION	CHIEF ELECTIVE	CLINIC	CHIEF ELECTIVE	CHIEF ELECTIVE	26		29	2	0	2	0	4	0	1	0	0	2	0	1	2	0	3
Sen16	Se16	Senior		0		EMERGENCY 7	VACATION	BU Elective	CLINIC	BU Elective	JEOPARDY 1	VA MICU Res 1	CLINIC	Medicine Res 4	Medicine Res 4	VA MICU Res 2	CLINIC	Hematology Res 3	Hematology Res 3	MICU Res 6	CLINIC	MICU Res 6	Medicine Res 1	Medicine Res 1	CLINIC	IHE	IHE	IHE	CLINIC	VACATION	Cardiology Res 1	26		26	1	0	0	0	4	1	2	0	0	2	0	0	2	0	4
Sen17	Se17	Senior		0		VA MICU Res 1	VACATION	JEOPARDY 1	CLINIC	Onc Res 2	Onc Res 2	EMERGENCY 3	CLINIC	Generalist Res 2	Generalist Res 2	Hepatology Res 2	CLINIC	BU Elective	VA MICU Res 2	BU Elective	CLINIC	Medicine Res 2	Medicine Res 2	VACATION	CLINIC	IHE	IHE	IHE	CLINIC	CCU Res 3	CCU Res 3	26		25	3	0	2	0	2	0	0	2	1	0	2	0	2	0	4
Sen18	Se18	Senior		0		Medicine Res 3	Medicine Res 3	D&G Res NF	CLINIC	CCU Res 3	Onc Res 1	Onc Res 1	CLINIC	MICU Res 5	VACATION	JEOPARDY 1	CLINIC	Medicine Res 4	Medicine Res 4	BU Elective	CLINIC	Medicine Res 3	MICU Res 6	MICU Res 6	CLINIC	BU Elective	VACATION	CHIEF ELECTIVE	CLINIC	CHIEF ELECTIVE	CHIEF ELECTIVE	26		26	2	1	1	0	5	0	0	2	0	3	1	0	0	0	4
Sen19	Se19	Senior		0		CLINIC	VA MICU Res 2	VA MICU Res 1	JEOPARDY 1	CLINIC	Onc Res 3	Onc Res 3	BU Elective	CLINIC	VAMed2 Res 2	Cardiology Res 1	VACATION	CLINIC	Hosp Res 2	VACATION	MICU Res 6	CLINIC	Hosp Res 2	BU Elective	Medicine Res 2	CLINIC	IHE	IHE	IHE	CLINIC	Geriatrics Res 1	26		27	2	0	0	0	1	1	0	2	0	1	1	1	5	0	4
Sen20	Se20	Senior		0		CLINIC	VACATION	BU Elective	VA MICU Res 2	CLINIC	BU Elective	BU Elective	BU Elective	CLINIC	Onc Res 1	Onc Res 1	EMERGENCY 7	CLINIC	EMERGENCY 2	JEOPARDY 1	VACATION	CLINIC	BU Elective	EMERGENCY 2	MICU Res 6	CLINIC	Medicine Res 1	Medicine Res 1	MICU Res 6	CLINIC	Hematology Res 1	26		22	3	0	0	0	2	0	1	2	0	2	0	0	1	0	3
Sen21	Se21	Senior		0		CLINIC	Onc Res 3	Onc Res 3	VACATION	CLINIC	VA MICU Res 2	JEOPARDY	EMERGENCY 3	CLINIC	Nephrology Res 2	InfectiousDisease Res 1	InfectiousDisease Res 1	CLINIC	BU Elective	Medicine Res 2	Medicine Res 2	CLINIC	VACATION	Hosp Res 2	Hosp Res 2	CLINIC	VA MICU Res 2	CHIEF ELECTIVE	BU Elective	CHIEF ELECTIVE	CHIEF ELECTIVE	26		24	2	2	0	1	2	0	0	2	0	0	1	0	4	0	3
Sen22	Se22	Senior		0		CLINIC	Cardiology Res 1	Medicine Res 3	Medicine Res 3	CLINIC	CCU Night Res	BU Elective	VAMed2 Res 1	CLINIC	JEOPARDY 1	VA MICU Res 1	Medicine Res 2	CLINIC	VACATION	VAMed3 Res 2	VAMed3 Res 2	CLINIC	Medicine Res 4	BU Elective	VACATION	CLINIC	CCU Night Res	CHIEF ELECTIVE	VA MICU Res 2	CHIEF ELECTIVE	CHIEF ELECTIVE	26		26	3	0	0	0	4	1	0	0	0	0	2	0	5	0	4
Sen23	Se23	Senior		0		CLINIC	VACATION	CCU Night Res	BU Elective	CLINIC	Geriatrics Res 1	Geriatrics Res 1	BU Elective	CLINIC	BU Elective	EMERGENCY 3	BU Elective	CLINIC	VAMed3 Res 2	VA MICU Res 2	BU Elective	CLINIC	Onc Res 3	Onc Res 3	JEOPARDY 2	CLINIC	Medicine Res 2	Medicine Res 2	VACATION	CLINIC	CCU Night Res	26		21	3	0	0	0	2	0	0	2	0	0	2	2	2	0	3
Sen24	Se24	Senior		0		CCU Res 3	CLINIC	VAMed3 Res 1	VAMed3 Res 1	CLINIC MAKE-UP	VACATION	BU Elective	Hepatology Res 2	Hepatology Res 2	CLINIC	BU Elective	EMERGENCY 3	VA MICU Res 1	CLINIC	BU Elective	BU Elective	VA MICU Res 2	CLINIC	BU Elective	Nephrology Res 1	VACATION	CLINIC	MICU Res 5	Medicine Res 2	JEOPARDY 1	CLINIC	26		23	2	0	0	1	1	0	0	0	2	1	1	0	4	0	4
Sen25	Se25	Senior		0		BU Elective	CLINIC	BU Elective	BU Elective	BU Elective	CLINIC	VA MICU Res 2	JEOPARDY 1	Hosp Res 2	CLINIC	BU Elective	VACATION	EMERGENCY 3	CLINIC	Medicine Res 3	Medicine Res 3	CCU Res 3	CLINIC	VAMed2 Res 2	VAMed2 Res 2	VA MICU Res 2	CLINIC	VACATION	Hematology Res 1	Hematology Res 1	CLINIC	26		22	3	0	0	0	2	0	2	0	0	0	1	0	5	0	3
Sen26	Se26	Senior		0		VA MICU Res 2	CLINIC	BU Elective	InfectiousDisease Res 2	EMERGENCY 1	CLINIC	JEOPARDY 1	VA MICU Res 2	VA MICU Res 1	CLINIC	VACATION	Hepatology Res 2	BU Elective	CLINIC	EMERGENCY 3	IHE	IHE	CLINIC	VAMed3 Res 1	VACATION	Nephrology Res 2	CLINIC	Medicine Res 3	Medicine Res 3	BU Elective	CLINIC	26		26	3	1	0	1	2	0	0	0	1	0	1	0	4	0	4
Sen27	Se27	Senior		0		VACATION	CLINIC	Medicine Res 1	CCU Night Res	VAMed3 Res 2	CLINIC	D&G Res NF	BU Elective	BU Elective	CLINIC	Medicine Res 3	Medicine Res 3	BU Elective	CLINIC	BU Elective	EMERGENCY 3	BU Elective	CLINIC	VA MICU Res 1	CCU Night Res	JEOPARDY 1	CLINIC	MICU Res 6	EMERGENCY 6	VACATION	CLINIC	26		23	3	1	1	0	3	0	0	0	0	1	2	0	2	0	4
Sen28	Se28	Senior		0		D&G Res NF	CLINIC	BU Elective	VAMed2 Res 1	CCU Night Res	CLINIC	VAMed3 Res 1	VAMed3 Res 1	VA MICU Res 2	CLINIC	BU Elective	Hepatology Res 3	VACATION	CLINIC	BU Elective	BU Elective	VACATION	CLINIC	Medicine Res 3	Medicine Res 3	EMERGENCY 3	CLINIC	EMERGENCY 6	VA MICU Res 1	BU Elective	CLINIC	26		21	3	1	1	0	2	0	0	0	1	0	1	0	5	0	3
Sen29	Se29	Senior		0		BU Elective	CLINIC	Medicine Res 4	Medicine Res 4	BU Elective	CLINIC	CCU Night Res	BU Elective	BU Elective	CLINIC	Onc Res 2	Onc Res 2	VACATION	CLINIC	BU Elective	VA MICU Res 1	Medicine Res 4	CLINIC	CCU Night Res	EMERGENCY 2	VAMed2 Res 2	CLINIC	Geriatrics Res 2	JEOPARDY 1	VACATION	CLINIC	26		26	3	0	0	0	3	0	0	2	0	0	2	1	2	0	3
Sen30	Se30	Senior		0		BU Elective	CLINIC	BU Elective	BU Elective	VAMed2 Res 2	CLINIC	Medicine Res 4	Medicine Res 4	CCU Night Res	CLINIC	VACATION	BU Elective	CCU Night Res	CLINIC	Hematology Res 3	Hematology Res 3	BU Elective	CLINIC	Medicine Res 2	VA MICU Res 2	Medicine Res 4	CLINIC	VAMed3 Res 1	VAMed3 Res 1	VACATION	CLINIC	26		22	3	0	0	0	4	0	2	0	0	0	2	0	4	0	3
Sen31	Se31	Senior		0		BU Elective	CLINIC	Cardiology Res 2	VACATION	BU Elective	CLINIC	BU Elective	CCU Night Res	JEOPARDY 1	CLINIC	Medicine Res 4	Medicine Res 4	VA MICU Res 2	CLINIC	VA MICU Res 1	VA MICU Res 2	Nephrology Res 2	CLINIC	EMERGENCY 7	VACATION	BU Elective	CLINIC	EMERGENCY 3	Medicine Res 4	BU Elective	CLINIC	26		23	3	0	0	1	3	1	0	0	0	0	1	0	3	0	4
Sen32	Se32	Senior		0		Nephrology Res 1	CLINIC	BU Elective	VAMed1 Res 2	VA MICU Res 2	CLINIC	VACATION	BU Elective	BU Elective	CLINIC	CCU Night Res	BU Elective	BU Elective	CLINIC	Medicine Res 4	Medicine Res 4	VACATION	CLINIC	JEOPARDY 1	EMERGENCY 3	VA MICU Res 1	CLINIC	VAMed2 Res 1	VAMed2 Res 1	VA MICU Res 2	CLINIC	26		23	3	0	0	1	2	0	0	0	0	0	1	0	6	0	4
Sen33	Se33	Senior		0		BU Elective	D&G Res NF	CLINIC	BU Elective	Medicine Res 3	Medicine Res 3	CLINIC	VAMed1 Res 2	VAMed1 Res 2	CCU Night Res	CLINIC	CLINIC	VACATION	EMERGENCY 3	CLINIC	Nephrology Res 1	Nephrology Res 1	VA MICU Res 2	CLINIC	VA MICU Res 1	BU Elective	VACATION	CLINIC	JEOPARDY 2	CHIEF ELECTIVE	CHIEF ELECTIVE	26		23	3	1	1	2	2	0	0	0	0	0	1	0	4	0	3
Sen34	Se34	Senior		0		InfectiousDisease Res 2	InfectiousDisease Res 2	CLINIC	VA MICU Res 1	JEOPARDY	VACATION	CLINIC	VA MICU Res 1	Medicine Res 3	Medicine Res 3	CLINIC	CCU Night Res	BU Elective	BU Elective	CLINIC	BU Elective	VACATION	BU Elective	CLINIC	Hepatology Res 3	Hepatology Res 3	BU Elective	CLINIC	CCU Night Res	Hematology Res 3	CLINIC	26		22	2	2	0	0	2	0	2	0	2	0	2	0	2	0	4
Sen35	Se35	Senior		0		CLINIC	VACATION	BU Elective	BU Elective	CLINIC	Hematology Res 3	Hematology Res 3	BU Elective	CLINIC	VA MICU Res 2	VAMed3 Res 2	JEOPARDY 1	CLINIC	CCU Night Res	Hepatology Res 3	BU Elective	CLINIC	VACATION	Medicine Res 4	Medicine Res 4	CLINIC	EMERGENCY 3	VA MICU Res 1	BU Elective	CLINIC	VA MICU Res 2	26		23	3	0	0	0	2	0	2	0	1	0	1	0	4	0	4
Sen36	Se36	Senior		0		CLINIC	JEOPARDY 2	Hematology Res 2	Hematology Res 2	CLINIC	VA MICU Res 1	Cardiology Res 2	VACATION	CLINIC	CLINIC	BU Elective	VA MICU Res 2	CLINIC	BU Elective	CCU Night Res	VACATION	CLINIC	IHE	IHE	IHE	CLINIC	Medicine Res 4	Medicine Res 4	EMERGENCY 3	CLINIC	VAMed3 Res 2	26		24	3	0	0	0	2	1	2	0	0	0	1	0	3	0	3
YPC Hepatology				0		HOLD	HOLD	HOLD	HOLD	HOLD	HOLD	HOLD	HOLD	Hepatology Res 3	Hepatology Res 2	HOLD	HOLD	Hepatology Res 3	Hepatology Res 3	HOLD	HOLD	HOLD	HOLD	Hepatology Res 1 (Bridgeport)	Hepatology Res 1 (Bridgeport)	Hepatology Res 1 (Bridgeport)	Hepatology Res 1 (Bridgeport)	Hepatology Res 3	Hepatology Res 3	Hepatology Res 1 (Bridgeport)	Hepatology Res 1 (Bridgeport)	12		26	0	0	0	0	0	0	0	0	0	0	0	0	0	0	0
YPC Cardiology (18)				0		HOLD	HOLD	HOLD	HOLD	Cardiology Res 2	Cardiology Res 2	Cardiology Res 1	Cardiology Res 2	Cardiology Res 2	Cardiology Res 2	Cardiology Res 2	Cardiology Res 2	Cardiology Res 2	Cardiology Res 2	Cardiology Res 2	Cardiology Res 2	Cardiology Res 2	Cardiology Res 2	Cardiology Res 2	Cardiology Res 2	Cardiology Res 2	Cardiology Res 2	HOLD	HOLD	HOLD	HOLD	18		26	0	0	0	0	0	0	0	0	0	0	0	0	0	0	0
MP Cardiology (4)				0		HOLD	HOLD	HOLD	HOLD	HOLD	HOLD	HOLD	HOLD	HOLD	HOLD	HOLD	HOLD	Cardiology Res 1	HOLD	HOLD	HOLD	HOLD	HOLD	HOLD	HOLD	HOLD	HOLD	Cardiology Res 2	Cardiology Res 2	HOLD	Cardiology Res 2	4		26	0	0	0	0	0	0	0	0	0	0	0	0	0	0	0
YPC SDU (24)				0		SDU 3	SDU 3	SDU 3	HOLD	SDU 3	SDU 3	SDU 3	SDU 3	SDU 3	SDU 1	SDU 1	SDU 3	SDU 3	SDU 3	SDU 3	SDU 3	SDU 1	SDU 3	SDU 3	SDU 3	SDU 3	SDU 3	SDU 3	SDU 2	HOLD	HOLD	23		26	0	0	0	0	0	0	0	0	0	0	0	0	0	0	0
YPC Nephrology (15)				0		Nephrology Res 2	Nephrology Res 1	HOLD	Nephrology Res 2	Nephrology Res 2	Nephrology Res 2	Nephrology Res 2	HOLD	HOLD	HOLD	HOLD	Nephrology Res 2	HOLD	HOLD	HOLD	Nephrology Res 2	HOLD	Nephrology Res 2	HOLD	Nephrology Res 2	InfectiousDisease Res 1	Nephrology Res 2	Nephrology Res 2	Nephrology Res 2	HOLD	HOLD	14		26	0	0	0	0	0	0	0	0	0	0	0	0	0	0	0
YPC InfectiousDisease (14)				0		HOLD	HOLD	InfectiousDisease Res 2	HOLD	InfectiousDisease Res 2	InfectiousDisease Res 2	InfectiousDisease Res 2	InfectiousDisease Res 2	HOLD	HOLD	HOLD	InfectiousDisease Res 2	HOLD	HOLD	InfectiousDisease Res 2	InfectiousDisease Res 2	HOLD	Nephrology Res 1	InfectiousDisease Res 2	InfectiousDisease Res 2	InfectiousDisease Res 2	InfectiousDisease Res 2	Nephrology Res 1	HOLD	HOLD	HOLD	14		26	0	0	0	0	0	0	0	0	0	0	0	0	0	0	0
YPC Hematology (10)				0		Hematology Res 1	Hematology Res 3	HOLD	HOLD	Hematology Res 3	HOLD	HOLD	HOLD	HOLD	HOLD	HOLD	HOLD	Hematology Res 1	Hematology Res 1	Hematology Res 1	Hematology Res 1	Hematology Res 1	Hematology Res 1	HOLD	Hematology Res 3	HOLD	HOLD	HOLD	HOLD	HOLD	HOLD	10		26	0	0	0	0	0	0	0	0	0	0	0	0	0	0	0
YPC Onc (10)				0		HOLD	Onc Res 2	HOLD	HOLD	HOLD	HOLD	HOLD	Onc Res 3	Onc Res 1	HOLD	HOLD	HOLD	HOLD	HOLD	HOLD	HOLD	HOLD	HOLD	Onc Res 1	Onc Res 1	HOLD	HOLD	Onc Res 1	Onc Res 1	Onc Res 3	Onc Res 3	9		26	0	0	0	0	0	0	0	0	0	0	0	0	0	0	0
YPC Geriatrics (10)				0		Geriatrics Res 2	Geriatrics Res 2	HOLD	HOLD	Geriatrics Res 2	Geriatrics Res 2	Geriatrics Res 2	Geriatrics Res 2	HOLD	HOLD	Geriatrics Res 2	HOLD	Geriatrics Res 2	Geriatrics Res 2	HOLD	HOLD	Geriatrics Res 1	HOLD	HOLD	HOLD	HOLD	HOLD	HOLD	HOLD	HOLD	HOLD	10		26	0	0	0	0	0	0	0	0	0	0	0	0	0	0	0
YPC HIV (1 each)				0		HOLD	HOLD	HOLD	HOLD	HOLD	HOLD	HOLD	HOLD	HOLD	HOLD	HOLD	HOLD	HOLD	HOLD	HOLD	HOLD	HOLD	HOLD	HOLD	HOLD	HOLD	HOLD	HOLD	HOLD	HOLD	HOLD	0		26	0	0	0	0	0	0	0	0	0	0	0	0	0	0	0
MP InfectiousDisease (2)				0		InfectiousDisease Res 1	InfectiousDisease Res 1	HOLD	HOLD	HOLD	HOLD	HOLD	HOLD	HOLD	HOLD	HOLD	HOLD	HOLD	HOLD	HOLD	HOLD	HOLD	HOLD	HOLD	HOLD	HOLD	HOLD	HOLD	HOLD	HOLD	HOLD	2		26	0	0	0	0	0	0	0	0	0	0	0	0	0	0	0
MP Hepatology (2)				0		HOLD	HOLD	Hepatology Res 3	Hepatology Res 3	HOLD	HOLD	HOLD	HOLD	HOLD	HOLD	HOLD	HOLD	HOLD	HOLD	HOLD	HOLD	HOLD	HOLD	HOLD	HOLD	HOLD	HOLD	HOLD	HOLD	HOLD	HOLD	2		26	0	0	0	0	0	0	0	0	0	0	0	0	0	0	0
MP Hematology (4)				0		HOLD	HOLD	HOLD	HOLD	HOLD	HOLD	Hematology Res 1	Hematology Res 1	Hematology Res 3	Hematology Res 3	HOLD	HOLD	HOLD	HOLD	HOLD	HOLD	HOLD	HOLD	HOLD	HOLD	HOLD	HOLD	HOLD	HOLD	HOLD	HOLD	4		26	0	0	0	0	0	0	0	0	0	0	0	0	0	0	0
MP Onc (4)				0		HOLD	HOLD	HOLD	HOLD	HOLD	HOLD	HOLD	HOLD	HOLD	HOLD	HOLD	Onc Res 3	HOLD	Onc Res 3	Onc Res 3	Onc Res 3	Onc Res 3	HOLD	HOLD	HOLD	HOLD	HOLD	HOLD	HOLD	HOLD	HOLD	5		26	0	0	0	0	0	0	0	0	0	0	0	0	0	0	0
MP SDU (4)				0		HOLD	SDU 2	HOLD	HOLD	HOLD	SDU 1	HOLD	HOLD	HOLD	HOLD	HOLD	HOLD	HOLD	HOLD	HOLD	HOLD	HOLD	HOLD	HOLD	HOLD	SDU 1	SDU 1	HOLD	HOLD	SDU 3	HOLD	5		26	0	0	0	0	0	0	0	0	0	0	0	0	0	0	0
MP CCU (4)				0		CCU Res 1	HOLD	HOLD	HOLD	HOLD	HOLD	CCU Res 1	HOLD	HOLD	HOLD	HOLD	HOLD	HOLD	HOLD	CCU Res 1	CCU Res 3	HOLD	HOLD	HOLD	HOLD	HOLD	CCU Res 1	HOLD	CCU Res 1	HOLD	HOLD	6		26	0	0	0	0	0	0	0	0	0	0	0	0	0	0	0
MP MICU (8)				0		HOLD	HOLD	MICU Res 4 (Red)	MICU Res 4 (Red)	HOLD	HOLD	HOLD	HOLD	MICU Res 3 (Blue)	MICU Res 3 (Blue)	HOLD	HOLD	HOLD	HOLD	HOLD	HOLD	MICU Res 4 (Red)	MICU Res 4 (Red)	HOLD	HOLD	HOLD	HOLD	HOLD	HOLD	MICU-2 Res	MICU-2 Res	8		26	0	0	0	0	0	0	0	0	0	0	0	0	0	0	0
MP Medicine (8)				0		Medicine Res 2	HOLD	Medicine Res 2	HOLD	HOLD	HOLD	Medicine Res 3	Medicine Res 3	HOLD	HOLD	HOLD	HOLD	Medicine Res 3	Medicine Res 3	HOLD	HOLD	HOLD	HOLD	HOLD	HOLD	HOLD	HOLD	HOLD	HOLD	Medicine Res 3	Medicine Res 3	8		26	0	0	0	0	0	0	0	0	0	0	0	0	0	0	0
BRIDGEPORT RESIDENT				0		Hepatology Res 1 (Bridgeport)	Hepatology Res 1 (Bridgeport)	Hepatology Res 1 (Bridgeport)	Hepatology Res 1 (Bridgeport)	Hepatology Res 1 (Bridgeport)	Hepatology Res 1 (Bridgeport)	Hepatology Res 1 (Bridgeport)	Hepatology Res 1 (Bridgeport)	Hepatology Res 1 (Bridgeport)	Hepatology Res 1 (Bridgeport)	Hepatology Res 1 (Bridgeport)	Hepatology Res 1 (Bridgeport)	Hepatology Res 2	Hepatology Res 2	Hepatology Res 2	Hepatology Res 2	Hepatology Res 2	Hepatology Res 2	Hepatology Res 2	Hepatology Res 2	Hepatology Res 2	Hepatology Res 2	Hepatology Res 2	Hepatology Res 2	Hepatology Res 2	Hepatology Res 2	26		26	0	0	0	0	0	0	0	0	0	0	0	0	0	0	0
WATERBURY RESIDENT				0		Onc Res 3	HOLD	HOLD	HOLD	HOLD	HOLD	HOLD	HOLD	Hematology Res 1	HOLD	HOLD	HOLD	HOLD	HOLD	HOLD	HOLD	HOLD	Onc Res 2	HOLD	HOLD	HOLD	HOLD	HOLD	HOLD	HOLD	HOLD	3		26	0	0	0	0	0	0	0	0	0	0	0	0	0	0	0
ED CCU (7.5)				0		HOLD	HOLD	HOLD	CCU Res 3	HOLD	CCU Res 3	CCU Res 3	HOLD	CCU Res 1	HOLD	CCU Res 1	CCU Res 1	CCU Res 1	HOLD	HOLD	CCU Res 1	CCU Res 1	CCU Res 1	CCU Res 1	CCU Res 1	CCU Res 1	HOLD	CCU Res 1	HOLD	CCU Res 1	HOLD	15		26	0	0	0	0	0	0	0	0	0	0	0	0	0	0	0
ED MICU 1				0		HOLD	HOLD	MICU Res 3 (Blue)	MICU Res 3 (Blue)	MICU Res 4 (Red)	MICU Res 4 (Red)	MICU Res 3 (Blue)	MICU Res 3 (Blue)	MICU Res 4 (Red)	MICU Res 4 (Red)	MICU Res 4 (Red)	MICU Res 4 (Red)	MICU Res 4 (Red)	MICU Res 4 (Red)	MICU Res 4 (Red)	MICU Res 4 (Red)	MICU Res 3 (Blue)	MICU Res 3 (Blue)	MICU Res 4 (Red)	MICU Res 4 (Red)	MICU Res 4 (Red)	MICU Res 4 (Red)	MICU Res 4 (Red)	MICU Res 4 (Red)	MICU Res 4 (Red)	MICU Res 4 (Red)	24		26	0	0	0	0	0	0	0	0	0	0	0	0	0	0	0
ED MICU 2				0		HOLD	HOLD	MICU Res 3 (Blue)	MICU Res 3 (Blue)	HOLD	HOLD	MICU Res 3 (Blue)	MICU Res 3 (Blue)	HOLD	HOLD	HOLD	HOLD	HOLD	HOLD	HOLD	HOLD	MICU Res 3 (Blue)	MICU Res 3 (Blue)	HOLD	HOLD	HOLD	HOLD	HOLD	HOLD	MICU Res 2 (Orange)	MICU Res 2 (Orange)	8		26	0	0	0	0	0	0	0	0	0	0	0	0	0	0	0
SRC MICU-1 Int				0		HOLD	HOLD	HOLD	HOLD	HOLD	HOLD	HOLD	HOLD	HOLD	HOLD	HOLD	HOLD	HOLD	HOLD	HOLD	HOLD	HOLD	HOLD	HOLD	HOLD	HOLD	HOLD	HOLD	HOLD	HOLD	HOLD	0		26	0	0	0	0	0	0	0	0	0	0	0	0	0	0	0
SRC MICU-2 Int				0		HOLD	SRC MICU-2	HOLD	HOLD	HOLD	HOLD	HOLD	HOLD	HOLD	HOLD	HOLD	HOLD	HOLD	HOLD	HOLD	HOLD	HOLD	HOLD	HOLD	HOLD	HOLD	HOLD	HOLD	HOLD	HOLD	HOLD	1		26	0	0	0	0	0	0	0	0	0	0	0	0	0	0	0
SRC MICU-3 Int				0		SRC MICU-3	SRC MICU-3	SRC MICU-3	SRC MICU-3	SRC MICU-3	SRC MICU-3	SRC MICU-3	SRC MICU-3	SRC MICU-3	SRC MICU-3	SRC MICU-3	HOLD	SRC MICU-3	SRC MICU-3	SRC MICU-3	HOLD	SRC MICU-3	SRC MICU-3	HOLD	SRC MICU-3	SRC MICU-3	SRC MICU-3	SRC MICU-3	HOLD	SRC MICU-3	HOLD	21		26	0	0	0	0	0	0	0	0	0	0	0	0	0	0	0
SRC MICU NIGHTS				0		SRC MICU NIGHTS	HOLD	HOLD	SRC MICU NIGHTS	SRC MICU NIGHTS	SRC MICU NIGHTS	SRC MICU NIGHTS	SRC MICU NIGHTS	HOLD	SRC MICU NIGHTS	SRC MICU NIGHTS	SRC MICU NIGHTS	SRC MICU NIGHTS	SRC MICU NIGHTS	HOLD	SRC MICU NIGHTS	HOLD	SRC MICU NIGHTS	SRC MICU NIGHTS	HOLD	SRC MICU NIGHTS	SRC MICU NIGHTS	HOLD	SRC MICU NIGHTS	HOLD	SRC MICU NIGHTS	18		26	0	0	0	0	0	0	0	0	0	0	0	0	0	0	0
SRC JAC				0		HOLD	HOLD	HOLD	HOLD	HOLD	HOLD	HOLD	HOLD	HOLD	HOLD	HOLD	HOLD	HOLD	HOLD	HOLD	HOLD	HOLD	HOLD	HOLD	HOLD	HOLD	HOLD	HOLD	HOLD	HOLD	HOLD	0		26	0	0	0	0	0	0	0	0	0	0	0	0	0	0	0
SRC NF				0		HOLD	HOLD	HOLD	HOLD	HOLD	HOLD	HOLD	HOLD	HOLD	HOLD	HOLD	HOLD	HOLD	HOLD	HOLD	HOLD	HOLD	HOLD	HOLD	HOLD	HOLD	HOLD	HOLD	HOLD	HOLD	HOLD	0		26	0	0	0	0	0	0	0	0	0	0	0	0	0	0	0
SRC FLOOR-1 Int				0		HOLD	HOLD	HOLD	HOLD	HOLD	HOLD	HOLD	HOLD	HOLD	HOLD	HOLD	HOLD	HOLD	HOLD	HOLD	HOLD	HOLD	HOLD	HOLD	HOLD	HOLD	HOLD	HOLD	HOLD	SRC FLOOR-1	HOLD	1		26	0	0	0	0	0	0	0	0	0	0	0	0	0	0	0
SRC FLOOR-2 Int				0		SRC FLOOR-2	HOLD	HOLD	SRC FLOOR-2	SRC FLOOR-2	SRC FLOOR-2	HOLD	HOLD	HOLD	HOLD	SRC FLOOR-2	HOLD	HOLD	HOLD	HOLD	HOLD	HOLD	HOLD	HOLD	SRC FLOOR-2	SRC FLOOR-2	HOLD	SRC FLOOR-2	SRC FLOOR-2	SRC FLOOR-2	HOLD	10		26	0	0	0	0	0	0	0	0	0	0	0	0	0	0	0
SRC FLOOR-3 Int				0		SRC FLOOR-3	SRC FLOOR-3	SRC FLOOR-3	SRC FLOOR-3	SRC FLOOR-3	SRC FLOOR-3	HOLD	HOLD	HOLD	HOLD	SRC FLOOR-3	HOLD	SRC FLOOR-3	SRC FLOOR-3	SRC FLOOR-3	HOLD	SRC FLOOR-3	HOLD	SRC FLOOR-3	SRC FLOOR-3	SRC FLOOR-3	SRC FLOOR-3	SRC FLOOR-3	SRC FLOOR-3	SRC FLOOR-3	SRC FLOOR-3	19		26	0	0	0	0	0	0	0	0	0	0	0	0	0	0	0
SRC NIGHTS-1 Int				0		HOLD	HOLD	SRC NIGHTS-1	HOLD	HOLD	HOLD	SRC NIGHTS-1	HOLD	HOLD	HOLD	HOLD	HOLD	HOLD	HOLD	HOLD	SRC NIGHTS-1	HOLD	SRC NIGHTS-1	HOLD	HOLD	HOLD	HOLD	HOLD	HOLD	HOLD	HOLD	4		26	0	0	0	0	0	0	0	0	0	0	0	0	0	0	0
SRC NIGHTS-2 Int				0		HOLD	SRC NIGHTS-2	SRC NIGHTS-2	SRC NIGHTS-2	SRC NIGHTS-2	SRC NIGHTS-2	SRC NIGHTS-2	SRC NIGHTS-2	SRC NIGHTS-2	SRC NIGHTS-2	SRC NIGHTS-2	SRC NIGHTS-2	SRC NIGHTS-2	SRC NIGHTS-2	SRC NIGHTS-2	SRC NIGHTS-2	SRC NIGHTS-2	SRC NIGHTS-2	SRC NIGHTS-2	SRC NIGHTS-2	SRC NIGHTS-2	SRC NIGHTS-2	SRC NIGHTS-2	SRC NIGHTS-2	HOLD	SRC NIGHTS-2	24		26	0	0	0	0	0	0	0	0	0	0	0	0	0	0	0
YPC ED				0		EMERGENCY 1	HOLD	EMERGENCY 1	EMERGENCY 1	HOLD	HOLD	HOLD	EMERGENCY 1	EMERGENCY 1	HOLD	HOLD	HOLD	EMERGENCY 1	EMERGENCY 1	HOLD	HOLD	EMERGENCY 1	EMERGENCY 1	EMERGENCY 1	EMERGENCY 1	EMERGENCY 1	EMERGENCY 1	EMERGENCY 1	EMERGENCY 1	EMERGENCY 1	EMERGENCY 1
YPC ED 2				0		EMERGENCY 2	HOLD	HOLD	HOLD	HOLD	HOLD	HOLD	HOLD	HOLD	HOLD	HOLD	HOLD	EMERGENCY 2	HOLD	HOLD	HOLD	HOLD	EMERGENCY 2	HOLD	HOLD	HOLD	HOLD	EMERGENCY 2	HOLD	HOLD	HOLD
																																			3	6	6	6	5	3	5	5	5	5	3	6	7	Senior	0
[truncated: 4 more columns]

## Sheet: Hardcoded Schedule
Name	Amion Code	Class	Email	Baseline Fairness (higher is worse)	Block 13 B	Block 1A	Block 1B	Block 2A	Block 2B	Block 3A	Block 3B	Block 4A	Block 4B	Block 5A	Block 5B	Block 6A	Block 6B	Block 7A	Block 7B	Block 8A	Block 8B	Block 9A	Block 9B	Block 10A	Block 10B	Block 11A	Block 11B	Block 12A	Block 12B	Block 13A	Block 13B
Trad1	Td1	Traditional		0		CLINIC			VAMed2-1 FILLER	CLINIC				CLINIC				CLINIC				CLINIC				CLINIC				CLINIC
Trad2	Td2	Traditional		0		CLINIC				CLINIC				CLINIC				CLINIC				CLINIC				CLINIC				CLINIC
Trad3	Td3	Traditional		0		CLINIC				CLINIC				CLINIC				CLINIC				CLINIC				CLINIC				CLINIC
Trad4	Td4	Traditional		0		CLINIC				CLINIC				CLINIC				CLINIC				CLINIC				CLINIC				CLINIC
Trad5	Td5	Traditional		0		CLINIC				CLINIC				CLINIC				CLINIC				CLINIC				CLINIC				CLINIC
Trad6	Td6	Traditional		0		CLINIC				CLINIC				CLINIC				CLINIC				CLINIC				CLINIC				CLINIC
Trad7	Td7	Traditional		0		CLINIC				CLINIC				CLINIC				CLINIC				CLINIC				CLINIC				CLINIC
Trad8	Td8	Traditional		0		CLINIC				CLINIC				CLINIC				CLINIC				CLINIC				CLINIC				CLINIC
Trad9	Td9	Traditional		0		CLINIC				CLINIC				CLINIC				CLINIC				CLINIC				CLINIC				CLINIC
Trad10	Td10	Traditional		0		CLINIC				CLINIC				CLINIC				CLINIC				CLINIC				CLINIC				CLINIC
Trad11	Td11	Traditional		0		CLINIC				CLINIC				CLINIC				CLINIC				CLINIC				CLINIC				CLINIC
Trad12	Td12	Traditional		0			CLINIC				CLINIC				CLINIC				CLINIC				CLINIC				CLINIC				CLINIC
Trad13	Td13	Traditional		0			CLINIC				CLINIC				CLINIC				CLINIC				CLINIC				CLINIC				CLINIC
Trad14	Td14	Traditional		0			CLINIC				CLINIC				CLINIC				CLINIC				CLINIC				CLINIC				CLINIC
Trad15	Td15	Traditional		0			CLINIC				CLINIC				CLINIC				CLINIC				CLINIC				CLINIC				CLINIC
Trad16	Td16	Traditional		0			CLINIC				CLINIC				CLINIC				CLINIC				CLINIC				CLINIC				CLINIC
Trad17	Td17	Traditional		0			CLINIC				CLINIC				CLINIC				CLINIC				CLINIC				CLINIC				CLINIC
Trad18	Td18	Traditional		0			CLINIC				CLINIC				CLINIC				CLINIC				CLINIC				CLINIC				CLINIC
Trad19	Td19	Traditional		0			CLINIC				CLINIC				CLINIC				CLINIC				CLINIC				CLINIC				CLINIC
Trad20	Td20	Traditional		0			CLINIC				CLINIC				CLINIC				CLINIC				CLINIC				CLINIC				CLINIC
Trad21	Td21	Traditional		0				CLINIC				CLINIC				CLINIC	CLINIC			CLINIC				CLINIC				CLINIC			CLINIC
Trad22	Td22	Traditional		0				CLINIC				CLINIC				CLINIC				CLINIC				CLINIC				CLINIC
Trad23	Td23	Traditional		0				CLINIC				CLINIC				CLINIC				CLINIC				CLINIC				CLINIC
Trad24	Td24	Traditional		0				CLINIC				CLINIC				CLINIC				CLINIC				CLINIC				CLINIC
Trad25	Td25	Traditional		0				CLINIC				CLINIC				CLINIC				CLINIC				CLINIC				CLINIC
Trad26	Td26	Traditional		0				CLINIC				CLINIC				CLINIC				CLINIC				CLINIC				CLINIC
Trad27	Td27	Traditional		0				CLINIC				CLINIC				CLINIC				CLINIC				CLINIC				CLINIC
Trad28	Td28	Traditional		0				CLINIC				CLINIC				CLINIC				CLINIC				CLINIC				CLINIC
Trad29	Td29	Traditional		0				CLINIC				CLINIC				CLINIC				CLINIC				CLINIC				CLINIC
Trad30	Td30	Traditional		0				CLINIC				CLINIC				CLINIC				CLINIC				CLINIC				CLINIC
Trad31	Td31	Traditional		0				CLINIC				CLINIC				CLINIC				CLINIC				CLINIC				CLINIC			CLINIC
Trad32	Td32	Traditional		0					CLINIC				CLINIC				CLINIC				CLINIC				CLINIC				CLINIC
Trad33	Td33	Traditional		0					CLINIC				CLINIC				CLINIC				CLINIC				CLINIC				CLINIC
Trad34	Td34	Traditional		0					CLINIC				CLINIC				CLINIC				CLINIC				CLINIC				CLINIC
Trad35	Td35	Traditional		0					CLINIC				CLINIC				CLINIC				CLINIC				CLINIC				CLINIC
Trad36	Td36	Traditional		0					CLINIC				CLINIC				CLINIC				CLINIC				CLINIC				CLINIC
Trad37	Td37	Traditional		0					CLINIC				CLINIC				CLINIC				CLINIC				CLINIC				CLINIC
Trad38	Td38	Traditional		0					CLINIC				CLINIC				CLINIC				CLINIC				CLINIC				CLINIC
Trad39	Td39	Traditional		0					CLINIC				CLINIC				CLINIC				CLINIC				CLINIC				CLINIC
Trad40	Td40	Traditional		0					CLINIC				CLINIC				CLINIC				CLINIC				CLINIC				CLINIC
Trad41	Td41	Traditional		0					CLINIC				CLINIC				CLINIC				CLINIC				CLINIC				CLINIC
Trad42	Td42	Traditional		0					CLINIC				CLINIC				CLINIC				CLINIC				CLINIC				CLINIC
Anes1	An1	Anesthesia		0		SURGERY	SURGERY				ANESTHESIA			VA AMB								SURGERY	SURGERY					ANESTHESIA		VA AMB
Anes2	An2	Anesthesia		0				SURGERY	SURGERY				SRC AMB	ANESTHESIA	ANESTHESIA								VA AMB					SURGERY	SURGERY
Anes3	An3	Anesthesia		0		VA AMB				SURGERY	SURGERY	ANESTHESIA								VA AMB					ANESTHESIA					SURGERY	SURGERY
Anes4	An4	Anesthesia		0				VA AMB					ANESTHESIA	SURGERY	SURGERY			SURGERY	SURGERY		VA AMB										ANESTHESIA
Anes5	An5	Anesthesia		0		SURGERY	SURGERY			ANESTHESIA		SURGERY	SURGERY		VA AMB		ANESTHESIA							VA AMB
Anes6	An6	Anesthesia		0		HOLD	HOLD	HOLD	HOLD	HOLD	HOLD		VA AMB		ANESTHESIA	SURGERY	SURGERY							SRC AMB
Anes7	An7	Anesthesia		0		ANESTHESIA	VA AMB			SURGERY	SURGERY							SURGERY	SURGERY			VA AMB								ANESTHESIA
Anes8	An8	Anesthesia		0							ANESTHESIA				VA AMB			VA AMB		SURGERY	SURGERY		ANESTHESIA	SURGERY	SURGERY
Anes9	An9	Anesthesia		0						VA AMB		ANESTHESIA				VA AMB			ANESTHESIA			SURGERY	SURGERY							SURGERY	SURGERY
Anes10	An10	Anesthesia		0			ANESTHESIA				VA AMB					SURGERY	SURGERY				ANESTHESIA			SURGERY	SURGERY				VA AMB
Anes11	An11	Anesthesia		0				SURGERY	SURGERY	ANESTHESIA				SURGERY	SURGERY		VA AMB					ANESTHESIA					VA AMB
Anes12	An12	Anesthesia		0		SURGERY	SURGERY		VA AMB		VA AMB					SURGERY	SURGERY										ANESTHESIA		ANESTHESIA
Anes13	An13	Anesthesia		0						VA AMB	ANESTHESIA					ANESTHESIA								VA AMB	SURGERY	SURGERY				SURGERY	SURGERY
Anes14	An14	Anesthesia		0				SURGERY												ANESTHESIA						SURGERY	SURGERY		ANESTHESIA		VA AMB
Anes15	An15	Anesthesia		0		SURGERY	SURGERY								VA AMB				ANESTHESIA			VA AMB			ANESTHESIA			SURGERY	SURGERY
Anes16	An16	Anesthesia		0				ANESTHESIA	SRC AMB												ANESTHESIA			SURGERY	SURGERY	SURGERY	SURGERY	VA AMB
Anes17	An17	Anesthesia		0						SURGERY	SURGERY					VA AMB	ANESTHESIA			SURGERY	SURGERY						VA AMB	ANESTHESIA
Anes18	An18	Anesthesia		0		HOLD	HOLD	HOLD	HOLD	InfectiousDisease	VA MICU	HOLD	HOLD	HOLD	HOLD	HOLD	HOLD	HOLD	HOLD	HOLD	HOLD	HOLD	HOLD	HOLD	HOLD	HOLD	HOLD	HOLD	HOLD	HOLD	HOLD
Neuro1	Ne1	Neurology		100		BU ELECTIVE			BU ELECTIVE			NB ELECTIVE			BU ELECTIVE								SRC AMB
Neuro2	Ne2	Neurology		100				BU ELECTIVE				BU ELECTIVE					SRC AMB				BU ELECTIVE						NB ELECTIVE
Neuro3	Ne3	Neurology		100				SRC AMB					NB ELECTIVE						BU ELECTIVE		BU ELECTIVE	BU ELECTIVE
Neuro4	Ne4	Neurology		100							NB ELECTIVE	BU ELECTIVE								BU ELECTIVE		SRC AMB	BU ELECTIVE
Neuro5	Ne5	Neurology		100		BU ELECTIVE					NB ELECTIVE							SRC AMB			BU ELECTIVE					BU ELECTIVE
Neuro6	Ne6	Neurology		100			SRC AMB	BU ELECTIVE	NB ELECTIVE															BU ELECTIVE			BU ELECTIVE
Neuro7	Ne7	Neurology		100				NB ELECTIVE													SRC AMB		BU ELECTIVE			BU ELECTIVE			BU ELECTIVE
Neuro8	Ne8	Neurology		100						BU ELECTIVE	BU ELECTIVE			SRC AMB									NB ELECTIVE		BU ELECTIVE
Psych1	Ps1	Psych		100		HOLD	HOLD	HOLD	HOLD	HOLD	HOLD	Hosp Int 2	VA NIGHTS-1	VA AMB	VA AMB	Medicine Int 2	Medicine Int 2	HOLD	HOLD	HOLD	HOLD	HOLD	HOLD	VACATION	Nephrology Int 1	Generalist Int 1	Generalist Night Int	HOLD	HOLD	HOLD	HOLD
Psych2	Ps2	Psych		100		HOLD	HOLD	HOLD	HOLD	HOLD	HOLD	VA NIGHTS-2	VACATION	Generalist Int 1	Generalist Night Int	HOLD	HOLD	HOLD	HOLD	HOLD	HOLD	HOLD	HOLD	Hematology Int 1	Hematology Int 1	HOLD	HOLD	VA AMB	VA AMB	HOLD	InfectiousDisease Int 1
Psych3	Ps3	Psych		100		Generalist Int 1	Generalist Int 1	HOLD	HOLD	Generalist Night Int	VACATION	HOLD	HOLD	HOLD	HOLD	HOLD	HOLD	HOLD	HOLD	HOLD	HOLD	VAMed1 Int 2	VAMed1 Int 2	VA AMB	VA AMB	HOLD	HOLD	InfectiousDisease Night Int	InfectiousDisease Int 2	HOLD	HOLD
Psych4	Ps4	Psych		100		HOLD	HOLD	HOLD	HOLD	HOLD	HOLD	VA AMB	VA AMB	VAMed1 Int 2	VAMed1 Int 2	HOLD	HOLD	VAMed3 Int 1	VAMed3 Int 1	VACATION	Generalist Night Int	Generalist Int 1	VA NIGHTS-2	HOLD	HOLD	HOLD	HOLD	HOLD	HOLD	HOLD	HOLD
Psych5	Ps5	Psych		100		VA AMB	VA AMB	InfectiousDisease Night Int	VACATION	VAMed1 Int 1	VA NIGHTS-1	HOLD	HOLD	HOLD	HOLD	Generalist Int 1	Generalist Int 1	HOLD	HOLD	HOLD	HOLD	Medicine Int 1	Medicine Int 1	HOLD	HOLD	HOLD	HOLD	HOLD	HOLD	HOLD	HOLD
Psych6	Ps6	Psych		100		Geriatrics Int 2	Geriatrics Int 2	Generalist Int 2	Generalist Int 2	HOLD	HOLD	HOLD	HOLD	HOLD	HOLD	HOLD	HOLD	VA NIGHTS-1	VACATION	VA AMB	VA AMB	HOLD	HOLD	HOLD	HOLD	Medicine Int 4	Nephrology Int 2	HOLD	HOLD	HOLD	HOLD
Psych7	Ps7	Psych		100		Generalist Int 2	InfectiousDisease Night Int	VA AMB	VA AMB	Nephrology Int 2	Nephrology Int 2	HOLD	HOLD	HOLD	HOLD	HOLD	HOLD	HOLD	HOLD	YSC NF	VACATION	VAMed1 Int 1	VAMed1 Int 1	HOLD	HOLD	HOLD	HOLD	HOLD	HOLD	HOLD	HOLD
Psych8	Ps8	Psych		100		HOLD	HOLD	HOLD	HOLD	HOLD	HOLD	Nephrology Int 2	Nephrology Int 2	HOLD	HOLD	HOLD	HOLD	HOLD	HOLD	Geriatrics Int 2	Geriatrics Int 2	HOLD	HOLD	Generalist Night Int	VACATION	HOLD	HOLD	InfectiousDisease Int 2	InfectiousDisease Night Int	VA AMB	VA AMB
Psych9	Ps9	Psych		100		HOLD	HOLD	HOLD	HOLD	HOLD	HOLD	HOLD	HOLD	YSC NF	VACATION	Hematology Int 1	Hematology Int 1	HOLD	HOLD	HOLD	HOLD	HOLD	HOLD	HOLD	HOLD	VAMed1 Int 1	VAMed1 Int 1	VA AMB	VA AMB	VAMed2 Int 1	VA NIGHTS-1
Psych10	Ps10	Psych		100		InfectiousDisease Night Int	VACATION	HOLD	HOLD	HOLD	HOLD	HOLD	HOLD	VAMed1 Int 1	VA NIGHTS-2	VA AMB	VA AMB	HOLD	HOLD	HOLD	HOLD	HOLD	HOLD	HOLD	HOLD	Generalist Int 2	Generalist Int 2	HOLD	HOLD	Hosp Int 2	Hosp Int 2
Psych11	Ps11	Psych		100		HOLD	HOLD	HOLD	HOLD	HOLD	HOLD	Generalist Int 2	Generalist Int 2	VAMed3 Int 2	VA NIGHTS-1	HOLD	HOLD	VA AMB	VA AMB	Medicine Int Nights	VACATION	Medicine Int 3	Medicine Int 3	HOLD	HOLD	HOLD	HOLD	HOLD	HOLD	HOLD	HOLD
Psych12	Ps12	Psych		100		Onc Int 2	Generalist Night Int	VACATION	Generalist Night Int	VA AMB	VA AMB	HOLD	HOLD	HOLD	HOLD	HOLD	HOLD	Generalist Int 1	Generalist Int 1	HOLD	HOLD	Geriatrics Int 1	Geriatrics Int 1	HOLD	HOLD	HOLD	HOLD	HOLD	HOLD	HOLD	HOLD
Psych13	Ps13	Psych		100		Geriatrics Int 3	Geriatrics Int 3	Generalist Int 1	Generalist Int 1	HOLD	HOLD	HOLD	HOLD	HOLD	HOLD	HOLD	HOLD	Medicine Int 4	Medicine Int 4	Generalist Night Int	VACATION	VA AMB	VA AMB	HOLD	HOLD	HOLD	HOLD	HOLD	HOLD	HOLD	HOLD
Psych14	Ps14	Psych		100		HOLD	HOLD	HOLD	HOLD	HOLD	HOLD	VAMed2 Int 2	VAMed2 Int 2	HOLD	HOLD	Generalist Int 2	Generalist Int 2	Nephrology Int 2	VA NIGHTS-1	VA AMB	VA AMB	VACATION	VA NIGHTS-1	HOLD	HOLD	HOLD	HOLD	HOLD	HOLD	HOLD	HOLD
Psych15	Ps15	Psych		100		HOLD	HOLD	Hosp Int 2	Hosp Int 2	VA AMB	VA AMB	HOLD	HOLD	HOLD	HOLD	HOLD	HOLD	HOLD	HOLD	HOLD	HOLD	HOLD	HOLD	VAMed2 Int 2	VAMed2 Int 2	HOLD	HOLD	Medicine Int Nights	VACATION	Hematology Int 1	Medicine Int Nights
Psych16	Ps16	Psych		100		HOLD	HOLD	HOLD	HOLD	Medicine Int 4	Medicine Int 4	HOLD	HOLD	Generalist Int 2	Generalist Int 2	VACATION	YSC NF	HOLD	HOLD	HOLD	HOLD	HOLD	HOLD	Hosp Int 2	VA NIGHTS-1	VA AMB	VA AMB	HOLD	HOLD	HOLD	HOLD
Prelim1	Pr1	Prelim		0				SRC AMB
Prelim2	Pr2	Prelim		0																SRC AMB
Prelim3	Pr3	Prelim		0		SRC AMB
Prelim4	Pr4	Prelim		0						SRC AMB
Prelim5	Pr5	Prelim		0											SRC AMB
ObGyn1	Ob1			0		HOLD	HOLD	MICU Int 5 (Orange)	MICU Int 5 (Orange)	HOLD	HOLD	HOLD	HOLD	HOLD	HOLD	HOLD	HOLD	HOLD	HOLD	HOLD	HOLD	HOLD	HOLD	HOLD	HOLD	HOLD	HOLD	HOLD	HOLD	HOLD	HOLD
ObGyn2	Ob2			0		HOLD	HOLD	HOLD	HOLD	MICU Int 1 (Blue)	MICU Int 1 (Blue)	HOLD	HOLD	HOLD	HOLD	HOLD	HOLD	HOLD	HOLD	HOLD	HOLD	HOLD	HOLD	HOLD	HOLD	HOLD	HOLD	HOLD	HOLD	HOLD	HOLD
ObGyn3	Ob3			0		HOLD	HOLD	HOLD	HOLD	HOLD	HOLD	HOLD	HOLD	HOLD	HOLD	HOLD	HOLD	HOLD	HOLD	HOLD	HOLD	MICU Int 5 (Orange)	MICU Int 5 (Orange)	HOLD	HOLD	HOLD	HOLD	HOLD	HOLD	HOLD	HOLD
ObGyn4	Ob4			0		HOLD	HOLD	HOLD	HOLD	HOLD	HOLD	HOLD	HOLD	MICU Int 1 (Blue)	MICU Int 1 (Blue)	HOLD	HOLD	HOLD	HOLD	HOLD	HOLD	HOLD	HOLD	HOLD	HOLD	HOLD	HOLD	HOLD	HOLD	HOLD	HOLD
ObGyn5	Ob5			0		HOLD	HOLD	HOLD	HOLD	HOLD	HOLD	HOLD	HOLD	HOLD	HOLD	MICU Int 1 (Blue)	MICU Int 1 (Blue)	HOLD	HOLD	HOLD	HOLD	HOLD	HOLD	HOLD	HOLD	HOLD	HOLD	HOLD	HOLD	HOLD	HOLD
ObGyn6	Ob6			0		HOLD	HOLD	HOLD	HOLD	HOLD	HOLD	HOLD	HOLD	HOLD	HOLD	HOLD	HOLD	MICU Int 1 (Blue)	HOLD	MICU Int 1 (Blue)	HOLD	HOLD	HOLD	HOLD	HOLD	HOLD	HOLD	HOLD	HOLD	HOLD	HOLD
ObGyn7	Ob7			0		HOLD	HOLD	HOLD	HOLD	HOLD	HOLD	MICU Int 5 (Orange)	MICU Int 5 (Orange)	HOLD	HOLD	HOLD	HOLD	HOLD	HOLD	HOLD	HOLD	HOLD	HOLD	HOLD	HOLD	HOLD	HOLD	HOLD	HOLD	HOLD	HOLD
ObGyn8	Ob8			0		HOLD	HOLD	HOLD	HOLD	HOLD	HOLD	HOLD	HOLD	HOLD	HOLD	HOLD	HOLD	HOLD	HOLD	HOLD	HOLD	HOLD	HOLD	HOLD	HOLD	MICU Int 1 (Blue)	MICU Int 1 (Blue)	HOLD	HOLD	HOLD	HOLD
ObGyn9	Ob9			0		HOLD	HOLD	HOLD	HOLD	HOLD	HOLD	HOLD	HOLD	HOLD	HOLD	HOLD	HOLD	HOLD	HOLD	HOLD	HOLD	HOLD	HOLD	HOLD	HOLD	HOLD	HOLD	MICU Int 1 (Blue)	MICU Int 1 (Blue)	HOLD	HOLD
YPC CCU				0		CCU INT 3	CCU Int NF 1	CCU INT 3	CCU Int NF 1	CCU INT 3	CCU Int NF 1	CCU INT 3	CCU Int NF 1	CCU INT 3	CCU Int NF 1	CCU INT 3	CCU INT 3	CCU INT 3	CCU INT 3	CCU INT 3	CCU Int NF 1	CCU INT 3	CCU Int NF 2	CCU INT 3	CCU INT 3	CCU INT 3	CCU Int NF 1	CCU INT 3	CCU INT 3	HOLD	HOLD
YPC Geriatrics				0		HOLD	HOLD	Geriatrics Int 2	Geriatrics Int 2	Geriatrics Int 2	HOLD	HOLD	HOLD	Geriatrics Int 2	Geriatrics Int 2	Geriatrics Int 2	Geriatrics Int 2	Geriatrics Int 2	Geriatrics Int 2	HOLD	Geriatrics Int 3	Geriatrics Int 2	Geriatrics Int 2	HOLD	Geriatrics Int 3	Geriatrics Int 3	HOLD	Geriatrics Int 1	Geriatrics Int 1	HOLD	HOLD
YPC InfectiousDisease				0		HOLD	HOLD	InfectiousDisease Int 2	InfectiousDisease Int 1	InfectiousDisease Int 2	InfectiousDisease Night Int	HOLD	HOLD	InfectiousDisease Int 2	InfectiousDisease Night Int	HOLD	InfectiousDisease Int 2	HOLD	HOLD	InfectiousDisease Int 2	InfectiousDisease Night Int	InfectiousDisease Int 2	InfectiousDisease Night Int	InfectiousDisease Int 2	InfectiousDisease Int 2	HOLD	HOLD	HOLD	HOLD	HOLD	HOLD
YPC Hematology				0		Hematology Int 2	Hematology Int 2	HOLD	HOLD	Hematology Int 2	HOLD	Hematology Int 2	Hematology Int 2	Hematology Int 2	HOLD	Hematology Int 2	Hematology Int 2	HOLD	Hematology Int 2	Hematology Int 2	Hematology Int 2	Hematology Int 2	Hematology Int 2	Hematology Int 2	HOLD	HOLD	Hematology Int 2	HOLD	HOLD	HOLD	Hematology Int 2
YPC Hepatology				0		HOLD	HOLD	Hepatology Int 2	Hepatology Int 2	HOLD	Hepatology Int 2	Hepatology Int 2	Hepatology Int 2	Hepatology Int 2	HOLD	HOLD	Hepatology Int 2	Hepatology Int 2	HOLD	Hepatology Int 2	HOLD	Hepatology Int 1	HOLD	Hepatology Int 2	HOLD	Hepatology Int 2	Hepatology Int 2	HOLD	HOLD	Hepatology Int 2	Hepatology Int 2
YPC Oncology				0		HOLD	Onc Int 2	HOLD	Onc Int 2	Onc Int 2	Onc Int 2	HOLD	Onc Int 2	Onc Int 2	Onc Int 2	HOLD	HOLD	Onc Int 2	HOLD	HOLD	HOLD	HOLD	HOLD	Onc Int 2	Onc Int 2	HOLD	HOLD	Onc Int 2	Onc Int 2	Onc Int 2	Onc Int 2
MP CCU				0		CCU INT 2	HOLD	CCU INT 2	HOLD	HOLD	HOLD	CCU INT 2	CCU INT 2	HOLD	CCU INT 2	CCU Int NF 2	CCU INT 2	CCU INT 2	CCU INT 2	CCU INT 2	CCU INT 3	HOLD	HOLD	HOLD	CCU INT 2	CCU INT 2	CCU INT 2	HOLD	CCU INT 2	HOLD	HOLD
MP Geriatrics				0		HOLD	HOLD	HOLD	HOLD	HOLD	HOLD	HOLD	HOLD	HOLD	HOLD	HOLD	HOLD	HOLD	HOLD	HOLD	HOLD	Geriatrics Int 3	Geriatrics Int 3	HOLD	HOLD	HOLD	Geriatrics Int 3	Geriatrics Int 2	HOLD	Geriatrics Int 2	Geriatrics Int 2
MP InfectiousDisease				0		HOLD	HOLD	HOLD	HOLD	HOLD	HOLD	HOLD	HOLD	InfectiousDisease Int 1	InfectiousDisease Int 1	HOLD	HOLD	HOLD	HOLD	InfectiousDisease Int 1	InfectiousDisease Int 1	HOLD	HOLD	HOLD	HOLD	HOLD	HOLD	HOLD	HOLD	HOLD	HOLD
MP Hematology				0		HOLD	HOLD	HOLD	HOLD	HOLD	HOLD	HOLD	HOLD	HOLD	HOLD	HOLD	HOLD	HOLD	HOLD	HOLD	HOLD	HOLD	HOLD	HOLD	HOLD	HOLD	HOLD	HOLD	HOLD	HOLD	HOLD
MP Hepatology				0		HOLD	HOLD	HOLD	HOLD	HOLD	HOLD	Hepatology Int 1	HOLD	HOLD	HOLD	HOLD	HOLD	HOLD	HOLD	HOLD	HOLD	HOLD	HOLD	HOLD	HOLD	Hepatology Int 1	Hepatology Int 1	HOLD	HOLD	HOLD	HOLD
MP Oncology				0		HOLD	Onc Int 1	HOLD	HOLD	HOLD	HOLD	HOLD	HOLD	HOLD	HOLD	HOLD	HOLD	HOLD	HOLD	HOLD	HOLD	HOLD	HOLD	HOLD	HOLD	HOLD	HOLD	HOLD	HOLD	HOLD	Onc Int 1
SUB-I Medicine Int 1				0		HOLD	HOLD	HOLD	HOLD	HOLD	HOLD	HOLD	HOLD	HOLD	HOLD	HOLD	HOLD	HOLD	HOLD	HOLD	HOLD	HOLD	HOLD	HOLD	HOLD	HOLD	HOLD	HOLD	HOLD	HOLD	HOLD
SUB-I Medicine Int 2				0		HOLD	HOLD	HOLD	HOLD	HOLD	HOLD	HOLD	HOLD	HOLD	HOLD	HOLD	HOLD	HOLD	HOLD	HOLD	HOLD	HOLD	HOLD	HOLD	HOLD	HOLD	HOLD	HOLD	HOLD	HOLD	HOLD
SUB-I Medicine Int 3				0		HOLD	HOLD	HOLD	HOLD	Medicine Int 3	Medicine Int 3	HOLD	HOLD	HOLD	HOLD	HOLD	HOLD	HOLD	HOLD	HOLD	HOLD	HOLD	HOLD	HOLD	HOLD	HOLD	HOLD	HOLD	HOLD	HOLD	HOLD
SUB-I Medicine Int 4				0		HOLD	HOLD	Medicine Int 4	Medicine Int 4	HOLD	HOLD	HOLD	HOLD	HOLD	HOLD	HOLD	HOLD	HOLD	HOLD	HOLD	HOLD	HOLD	HOLD	HOLD	HOLD	HOLD	HOLD	HOLD	HOLD	HOLD	HOLD
SUB-I VAMed1 Int 1				0		HOLD	HOLD	HOLD	HOLD	HOLD	HOLD	HOLD	HOLD	HOLD	HOLD	HOLD	HOLD	HOLD	HOLD	HOLD	HOLD	HOLD	HOLD	HOLD	HOLD	HOLD	HOLD	HOLD	HOLD	HOLD	HOLD
SUB-I VAMed1 Int 2				0		HOLD	HOLD	HOLD	HOLD	HOLD	HOLD	HOLD	HOLD	HOLD	HOLD	HOLD	HOLD	HOLD	HOLD	HOLD	HOLD	HOLD	HOLD	HOLD	HOLD	HOLD	HOLD	HOLD	HOLD	HOLD	HOLD
SUB-I VAMed2 Int 1				0		HOLD	HOLD	HOLD	HOLD	HOLD	HOLD	HOLD	HOLD	HOLD	HOLD	HOLD	HOLD	HOLD	HOLD	HOLD	HOLD	HOLD	HOLD	HOLD	HOLD	HOLD	HOLD	HOLD	HOLD	HOLD	HOLD
SUB-I VAMed2 Int 2				0		HOLD	HOLD	HOLD	HOLD	HOLD	HOLD	HOLD	HOLD	HOLD	HOLD	HOLD	HOLD	HOLD	HOLD	HOLD	HOLD	HOLD	HOLD	HOLD	HOLD	HOLD	HOLD	HOLD	HOLD	HOLD	HOLD
SUB-I InfectiousDisease				0		InfectiousDisease Int 1	InfectiousDisease Int 1	InfectiousDisease Int 1	HOLD	InfectiousDisease Int 1	HOLD	InfectiousDisease Int 1	InfectiousDisease Int 1	HOLD	HOLD	HOLD	HOLD	HOLD	HOLD	HOLD	HOLD	InfectiousDisease Int 1	InfectiousDisease Int 1	HOLD	HOLD	HOLD	HOLD	HOLD	HOLD	HOLD	HOLD
SUB-I InfectiousDisease Int 2				0		HOLD	HOLD	HOLD	HOLD	HOLD	HOLD	HOLD	HOLD	HOLD	HOLD	HOLD	HOLD	HOLD	HOLD	HOLD	HOLD	HOLD	HOLD	HOLD	HOLD	HOLD	HOLD	HOLD	HOLD	HOLD	HOLD
ED MICU Res				0		HOLD	HOLD	MICU Int 1 (Blue)	MICU Int 1 (Blue)	MICU Int 6 (Red)	MICU Int 6 (Red)	MICU Int 1 (Blue)	MICU Int 1 (Blue)	MICU Int 6 (Red)	MICU Int 6 (Red)	MICU Int 6 (Red)	MICU Int 6 (Red)	MICU Int 6 (Red)	MICU Int 6 (Red)	MICU Int 6 (Red)	MICU Int 6 (Red)	MICU Int 1 (Blue)	MICU Int 1 (Blue)	MICU Int 6 (Red)	MICU Int 6 (Red)	MICU Int 6 (Red)	MICU Int 6 (Red)	MICU Int 6 (Red)	MICU Int 6 (Red)	MICU Int 6 (Red)	MICU Int 6 (Red)
ED MICU Res 2				0		HOLD	HOLD	MICU Int 3 (Blue)	MICU Int 3 (Blue)	HOLD	HOLD	MICU Int 3 (Blue)	MICU Int 3 (Blue)	HOLD	HOLD	HOLD	HOLD	HOLD	HOLD	HOLD	HOLD	MICU Int 3 (Blue)	MICU Int 3 (Blue)	HOLD	HOLD	HOLD	HOLD	HOLD	HOLD	HOLD	HOLD
ED CCU				0		HOLD	HOLD	HOLD	CCU INT 2	HOLD	CCU INT 3	CCU INT 1	HOLD	CCU INT 1	HOLD	CCU INT 2	CCU INT 1	CCU INT 1	HOLD	HOLD	CCU INT 1	CCU INT 1	CCU INT 1	CCU INT 1	CCU INT 1	CCU INT 1	HOLD	CCU INT 1	HOLD	CCU INT 1	HOLD
Res1	Re1	Resident		0				CLINIC				CLINIC				CLINIC				CLINIC				CLINIC				CLINIC
Res2	Re2	Resident		0				CLINIC				CLINIC				CLINIC				CLINIC				CLINIC				CLINIC
Res3	Re3	Resident		0				CLINIC				CLINIC				CLINIC				CLINIC				CLINIC				CLINIC
Res4	Re4	Resident		0				CLINIC				CLINIC				CLINIC				CLINIC				CLINIC				CLINIC
Res5	Re5	Resident		0				CLINIC				CLINIC				CLINIC				CLINIC				CLINIC				CLINIC
Res6	Re6	Resident		0				CLINIC				CLINIC				CLINIC				CLINIC				CLINIC				CLINIC
Res7	Re7	Resident		0				CLINIC				CLINIC				CLINIC				CLINIC				CLINIC				CLINIC
Res8	Re8	Resident		0		Hosp Res 1	Hosp Res 1	CLINIC				CLINIC				CLINIC				CLINIC				CLINIC				CLINIC
Res9	Re9	Resident		0				CLINIC				CLINIC				CLINIC				CLINIC				CLINIC				CLINIC
Res10	Re10	Resident		0				CLINIC				CLINIC				CLINIC				CLINIC				CLINIC				CLINIC
Res11	Re11	Resident		0					CLINIC				CLINIC				CLINIC				CLINIC				CLINIC				CLINIC
Res12	Re12	Resident		0					CLINIC				CLINIC				CLINIC				CLINIC				CLINIC				CLINIC
Res13	Re13	Resident		0					CLINIC				CLINIC				CLINIC				CLINIC				CLINIC				CLINIC
Res14	Re14	Resident		0					CLINIC				CLINIC				CLINIC				CLINIC				CLINIC				CLINIC
Res15	Re15	Resident		0					CLINIC				CLINIC				CLINIC				CLINIC				CLINIC				CLINIC
Res16	Re16	Resident		0					CLINIC				CLINIC				CLINIC				CLINIC				CLINIC				CLINIC
Res17	Re17	Resident		0	HOLD				CLINIC				CLINIC				CLINIC				CLINIC				CLINIC				CLINIC
Res18	Re18	Resident		0	HOLD				CLINIC				CLINIC				CLINIC				CLINIC				CLINIC				CLINIC
Res19	Re19	Resident		0	HOLD				CLINIC				CLINIC				CLINIC				CLINIC				CLINIC				CLINIC
Res20	Re20	Resident		0	HOLD				CLINIC				CLINIC				CLINIC				CLINIC				CLINIC				CLINIC
Res21	Re21	Resident		0	HOLD	CLINIC				CLINIC				CLINIC				CLINIC				CLINIC				CLINIC				CLINIC
Res22	Re22	Resident		0	HOLD	CLINIC				CLINIC				CLINIC				CLINIC				CLINIC				CLINIC				CLINIC
Res23	Re23	Resident		0	HOLD	CLINIC				CLINIC				CLINIC				CLINIC				CLINIC				CLINIC				CLINIC
Res24	Re24	Resident		0	HOLD	CLINIC				CLINIC				CLINIC				CLINIC				CLINIC				CLINIC				CLINIC
Res25	Re25	Resident		0		CLINIC				CLINIC				CLINIC				CLINIC				CLINIC				CLINIC				CLINIC
Res26	Re26	Resident		0		CLINIC				CLINIC				CLINIC				CLINIC				CLINIC				CLINIC				CLINIC
Res27	Re27	Resident		0		CLINIC				CLINIC				CLINIC				CLINIC				CLINIC				CLINIC				CLINIC
Res28	Re28	Resident		0		CLINIC				CLINIC				CLINIC				CLINIC				CLINIC				CLINIC				CLINIC
Res29	Re29	Resident		0		CLINIC				CLINIC				CLINIC				CLINIC				CLINIC				CLINIC				CLINIC
Res30	Re30	Resident		0		CLINIC				CLINIC				CLINIC				CLINIC				CLINIC				CLINIC				CLINIC
Res31	Re31	Resident		0		CLINIC				CLINIC				CLINIC				CLINIC				CLINIC				CLINIC				CLINIC
Res32	Re32	Resident		0			CLINIC				CLINIC				CLINIC	IHE	IHE	IHE	CLINIC				CLINIC				CLINIC				CLINIC
Res33	Re33	Resident		0			CLINIC				CLINIC				CLINIC				CLINIC				CLINIC				CLINIC				CLINIC
Res34	Re34	Resident		0			CLINIC				CLINIC				CLINIC				CLINIC				CLINIC				CLINIC				CLINIC
Res35	Re35	Resident		0			CLINIC				CLINIC				CLINIC				CLINIC				CLINIC				CLINIC				CLINIC
Res36	Re36	Resident		0			CLINIC				CLINIC				CLINIC				CLINIC				CLINIC				CLINIC				CLINIC
Res37	Re37	Resident		0			CLINIC				CLINIC				CLINIC				CLINIC				CLINIC				CLINIC				CLINIC
Res38	Re38	Resident		0			CLINIC				CLINIC				CLINIC				CLINIC				CLINIC				CLINIC				CLINIC
Res39	Re39	Resident		0			CLINIC				CLINIC				CLINIC				CLINIC				CLINIC				CLINIC				CLINIC
Res40	Re40	Resident		0			CLINIC				CLINIC				CLINIC				CLINIC				CLINIC				CLINIC				CLINIC
Res41	Re41	Resident		0			CLINIC				CLINIC				CLINIC				CLINIC				CLINIC				CLINIC				CLINIC
Res42	Re42	Resident		0			CLINIC				CLINIC				CLINIC				CLINIC				CLINIC				CLINIC				CLINIC
Res43	Re43	Resident		0				CLINIC				CLINIC				CLINIC				CLINIC				CLINIC				CLINIC			CLINIC
Res44	Re44	Resident		0		CLINIC				CLINIC				CLINIC				CLINIC				CLINIC				CLINIC				CLINIC
Res45	Re45	Resident		0		CLINIC				CLINIC				CLINIC				CLINIC				CLINIC				CLINIC				CLINIC
Res46	Re46	Resident		0		CLINIC				CLINIC				CLINIC				CLINIC				CLINIC				CLINIC				CLINIC
Sen1	Se1	Senior		0				CLINIC				CLINIC				CLINIC				CLINIC				CLINIC				CLINIC
Sen2	Se2	Senior		0				CLINIC				CLINIC				CLINIC				CLINIC				CLINIC	IHE	IHE	IHE	CLINIC
Sen3	Se3	Senior		0				CLINIC				CLINIC				CLINIC				CLINIC				CLINIC	IHE	IHE	IHE	CLINIC
Sen4	Se4	Senior		0				CLINIC				CLINIC	IHE	IHE	IHE	CLINIC				CLINIC				CLINIC				CLINIC
Sen5	Se5	Senior		0				CLINIC				CLINIC				CLINIC				CLINIC				CLINIC				CLINIC
Sen6	Se6	Senior		0				CLINIC				CLINIC				CLINIC				CLINIC				CLINIC				CLINIC
Sen7	Se7	Senior		0				CLINIC				CLINIC				CLINIC				CLINIC				CLINIC				CLINIC
Sen8	Se8	Senior		0				CLINIC				CLINIC				CLINIC				CLINIC	IHE	IHE	IHE	CLINIC				CLINIC
Sen9	Se9	Senior		0				CLINIC				CLINIC				CLINIC				CLINIC				CLINIC				CLINIC
Sen10	Se10	Senior		0				CLINIC				CLINIC				CLINIC				CLINIC				CLINIC				CLINIC
Sen11	Se11	Senior		0					CLINIC				CLINIC				CLINIC				CLINIC				CLINIC				CLINIC
Sen12	Se12	Senior		0					CLINIC				CLINIC				CLINIC				CLINIC	IHE	IHE	IHE	CLINIC				CLINIC
Sen13	Se13	Senior		0					CLINIC				CLINIC				CLINIC				CLINIC	IHE	IHE	IHE	CLINIC			CHIEF ELECTIVE	CLINIC	CHIEF ELECTIVE	CHIEF ELECTIVE
Sen14	Se14	Senior		0					CLINIC				CLINIC				CLINIC				CLINIC				CLINIC	IHE	IHE	IHE	CLINIC
Sen15	Se15	Senior		0					CLINIC				CLINIC				CLINIC				CLINIC	IHE	IHE	IHE	CLINIC			CHIEF ELECTIVE	CLINIC	CHIEF ELECTIVE	CHIEF ELECTIVE
Sen16	Se16	Senior		0					CLINIC				CLINIC				CLINIC				CLINIC				CLINIC	IHE	IHE	IHE	CLINIC
Sen17	Se17	Senior		0					CLINIC				CLINIC				CLINIC				CLINIC				CLINIC	IHE	IHE	IHE	CLINIC
Sen18	Se18	Senior		0					CLINIC				CLINIC				CLINIC				CLINIC				CLINIC			CHIEF ELECTIVE	CLINIC	CHIEF ELECTIVE	CHIEF ELECTIVE
Sen19	Se19	Senior		0		CLINIC				CLINIC				CLINIC				CLINIC				CLINIC				CLINIC	IHE	IHE	IHE	CLINIC
Sen20	Se20	Senior		0		CLINIC				CLINIC				CLINIC				CLINIC				CLINIC				CLINIC				CLINIC
Sen21	Se21	Senior		0		CLINIC				CLINIC				CLINIC				CLINIC				CLINIC				CLINIC		CHIEF ELECTIVE		CHIEF ELECTIVE	CHIEF ELECTIVE
Sen22	Se22	Senior		0		CLINIC				CLINIC				CLINIC				CLINIC				CLINIC				CLINIC		CHIEF ELECTIVE		CHIEF ELECTIVE	CHIEF ELECTIVE
Sen23	Se23	Senior		0		CLINIC				CLINIC				CLINIC				CLINIC				CLINIC				CLINIC				CLINIC
Sen24	Se24	Senior		0			CLINIC			CLINIC MAKE-UP					CLINIC				CLINIC				CLINIC				CLINIC				CLINIC
Sen25	Se25	Senior		0			CLINIC				CLINIC				CLINIC				CLINIC				CLINIC				CLINIC				CLINIC
Sen26	Se26	Senior		0			CLINIC				CLINIC				CLINIC				CLINIC		IHE	IHE	CLINIC				CLINIC				CLINIC
Sen27	Se27	Senior		0			CLINIC				CLINIC				CLINIC				CLINIC				CLINIC				CLINIC				CLINIC
Sen28	Se28	Senior		0			CLINIC				CLINIC				CLINIC				CLINIC				CLINIC				CLINIC				CLINIC
Sen29	Se29	Senior		0			CLINIC				CLINIC				CLINIC				CLINIC				CLINIC				CLINIC				CLINIC
Sen30	Se30	Senior		0			CLINIC				CLINIC				CLINIC				CLINIC				CLINIC				CLINIC				CLINIC
Sen31	Se31	Senior		0			CLINIC				CLINIC				CLINIC				CLINIC				CLINIC				CLINIC				CLINIC
Sen32	Se32	Senior		0			CLINIC				CLINIC				CLINIC				CLINIC				CLINIC				CLINIC				CLINIC
Sen33	Se33	Senior		0				CLINIC				CLINIC				CLINIC	CLINIC			CLINIC				CLINIC				CLINIC		CHIEF ELECTIVE	CHIEF ELECTIVE
Sen34	Se34	Senior		0				CLINIC				CLINIC				CLINIC				CLINIC				CLINIC				CLINIC			CLINIC
Sen35	Se35	Senior		0		CLINIC				CLINIC				CLINIC				CLINIC				CLINIC				CLINIC				CLINIC
Sen36	Se36	Senior		0		CLINIC				CLINIC				CLINIC	CLINIC			CLINIC				CLINIC	IHE	IHE	IHE	CLINIC				CLINIC
YPC Hepatology				0		HOLD	HOLD	HOLD	HOLD	HOLD	HOLD	HOLD	HOLD	Hepatology Res 3	Hepatology Res 2	HOLD	HOLD	Hepatology Res 3	Hepatology Res 3	HOLD	HOLD	HOLD	HOLD	Hepatology Res 1 (Bridgeport)	Hepatology Res 1 (Bridgeport)	Hepatology Res 1 (Bridgeport)	Hepatology Res 1 (Bridgeport)	Hepatology Res 3	Hepatology Res 3	Hepatology Res 1 (Bridgeport)	Hepatology Res 1 (Bridgeport)
YPC Cardiology (18)				0		HOLD	HOLD	HOLD	HOLD	Cardiology Res 2	Cardiology Res 2	Cardiology Res 1	Cardiology Res 2	Cardiology Res 2	Cardiology Res 2	Cardiology Res 2	Cardiology Res 2	Cardiology Res 2	Cardiology Res 2	Cardiology Res 2	Cardiology Res 2	Cardiology Res 2	Cardiology Res 2	Cardiology Res 2	Cardiology Res 2	Cardiology Res 2	Cardiology Res 2	HOLD	HOLD	HOLD	HOLD
MP Cardiology (4)				0		HOLD	HOLD	HOLD	HOLD	HOLD	HOLD	HOLD	HOLD	HOLD	HOLD	HOLD	HOLD	Cardiology Res 1	HOLD	HOLD	HOLD	HOLD	HOLD	HOLD	HOLD	HOLD	HOLD	Cardiology Res 2	Cardiology Res 2	HOLD	Cardiology Res 2
YPC SDU (24)				0		SDU 3	SDU 3	SDU 3	HOLD	SDU 3	SDU 3	SDU 3	SDU 3	SDU 3	SDU 1	SDU 1	SDU 3	SDU 3	SDU 3	SDU 3	SDU 3	SDU 1	SDU 3	SDU 3	SDU 3	SDU 3	SDU 3	SDU 3	SDU 2	HOLD	HOLD
YPC Nephrology (15)				0		Nephrology Res 2	Nephrology Res 1	HOLD	Nephrology Res 2	Nephrology Res 2	Nephrology Res 2	Nephrology Res 2	HOLD	HOLD	HOLD	HOLD	Nephrology Res 2	HOLD	HOLD	HOLD	Nephrology Res 2	HOLD	Nephrology Res 2	HOLD	Nephrology Res 2	InfectiousDisease Res 1	Nephrology Res 2	Nephrology Res 2	Nephrology Res 2	HOLD	HOLD
YPC InfectiousDisease (14)				0		HOLD	HOLD	InfectiousDisease Res 2	HOLD	InfectiousDisease Res 2	InfectiousDisease Res 2	InfectiousDisease Res 2	InfectiousDisease Res 2	HOLD	HOLD	HOLD	InfectiousDisease Res 2	HOLD	HOLD	InfectiousDisease Res 2	InfectiousDisease Res 2	HOLD	Nephrology Res 1	InfectiousDisease Res 2	InfectiousDisease Res 2	InfectiousDisease Res 2	InfectiousDisease Res 2	Nephrology Res 1	HOLD	HOLD	HOLD
YPC Hematology (10)				0		Hematology Res 1	Hematology Res 3	HOLD	HOLD	Hematology Res 3	HOLD	HOLD	HOLD	HOLD	HOLD	HOLD	HOLD	Hematology Res 1	Hematology Res 1	Hematology Res 1	Hematology Res 1	Hematology Res 1	Hematology Res 1	HOLD	Hematology Res 3	HOLD	HOLD	HOLD	HOLD	HOLD	HOLD
YPC Onc (10)				0		HOLD	ONC Res 2	HOLD	HOLD	HOLD	HOLD	HOLD	ONC Res 3	ONC Res 1	HOLD	HOLD	HOLD	HOLD	HOLD	HOLD	HOLD	HOLD	HOLD	ONC Res 1	ONC Res 1	HOLD	HOLD	ONC Res 1	ONC Res 1	ONC Res 3	ONC Res 3
YPC Geriatrics (10)				0		Geriatrics Res 2	Geriatrics Res 2	HOLD	HOLD	Geriatrics Res 2	Geriatrics Res 2	Geriatrics Res 2	Geriatrics Res 2	HOLD	HOLD	Geriatrics Res 2	HOLD	Geriatrics Res 2	Geriatrics Res 2	HOLD	HOLD	Geriatrics Res 1	HOLD	HOLD	HOLD	HOLD	HOLD	HOLD	HOLD	HOLD	HOLD
YPC HIV (1 each)				0		HOLD	HOLD	HOLD	HOLD	HOLD	HOLD	HOLD	HOLD	HOLD	HOLD	HOLD	HOLD	HOLD	HOLD	HOLD	HOLD	HOLD	HOLD	HOLD	HOLD	HOLD	HOLD	HOLD	HOLD	HOLD	HOLD
MP InfectiousDisease (2)				0		InfectiousDisease Res 1	InfectiousDisease Res 1	HOLD	HOLD	HOLD	HOLD	HOLD	HOLD	HOLD	HOLD	HOLD	HOLD	HOLD	HOLD	HOLD	HOLD	HOLD	HOLD	HOLD	HOLD	HOLD	HOLD	HOLD	HOLD	HOLD	HOLD
MP Hepatology (2)				0		HOLD	HOLD	Hepatology Res 3	Hepatology Res 3	HOLD	HOLD	HOLD	HOLD	HOLD	HOLD	HOLD	HOLD	HOLD	HOLD	HOLD	HOLD	HOLD	HOLD	HOLD	HOLD	HOLD	HOLD	HOLD	HOLD	HOLD	HOLD
MP Hematology (4)				0		HOLD	HOLD	HOLD	HOLD	HOLD	HOLD	Hematology Res 1	Hematology Res 1	Hematology Res 3	Hematology Res 3	HOLD	HOLD	HOLD	HOLD	HOLD	HOLD	HOLD	HOLD	HOLD	HOLD	HOLD	HOLD	HOLD	HOLD	HOLD	HOLD
MP Onc (4)				0		HOLD	HOLD	HOLD	HOLD	HOLD	HOLD	HOLD	HOLD	HOLD	HOLD	HOLD	ONC Res 3	HOLD	ONC Res 3	ONC Res 3	ONC Res 3	ONC Res 3	HOLD	HOLD	HOLD	HOLD	HOLD	HOLD	HOLD	HOLD	HOLD
MP SDU (4)				0		HOLD	SDU 2	HOLD	HOLD	HOLD	SDU 1	HOLD	HOLD	HOLD	HOLD	HOLD	HOLD	HOLD	HOLD	HOLD	HOLD	HOLD	HOLD	HOLD	HOLD	SDU 1	SDU 1	HOLD	HOLD	SDU 3	HOLD
MP CCU (4)				0		CCU Res 1	HOLD	HOLD	HOLD	HOLD	HOLD	CCU Res 1	HOLD	HOLD	HOLD	HOLD	HOLD	HOLD	HOLD	CCU Res 1	CCU Res 3	HOLD	HOLD	HOLD	HOLD	HOLD	CCU Res 1	HOLD	CCU Res 1	HOLD	HOLD
MP MICU (8)				0		HOLD	HOLD	MICU Res 4 (Red)	MICU Res 4 (Red)	HOLD	HOLD	HOLD	HOLD	MICU Res 3 (Blue)	MICU Res 3 (Blue)	HOLD	HOLD	HOLD	HOLD	HOLD	HOLD	MICU Res 4 (Red)	MICU Res 4 (Red)	HOLD	HOLD	HOLD	HOLD	HOLD	HOLD	MICU-2 Res	MICU-2 Res
MP Medicine (8)				0		Medicine Res 2	HOLD	Medicine Res 2	HOLD	HOLD	HOLD	Medicine Res 3	Medicine Res 3	HOLD	HOLD	HOLD	HOLD	Medicine Res 3	Medicine Res 3	HOLD	HOLD	HOLD	HOLD	HOLD	HOLD	HOLD	HOLD	HOLD	HOLD	Medicine Res 3	Medicine Res 3
BRIDGEPORT RESIDENT				0		Hepatology Res 1 (Bridgeport)	Hepatology Res 1 (Bridgeport)	Hepatology Res 1 (Bridgeport)	Hepatology Res 1 (Bridgeport)	Hepatology Res 1 (Bridgeport)	Hepatology Res 1 (Bridgeport)	Hepatology Res 1 (Bridgeport)	Hepatology Res 1 (Bridgeport)	Hepatology Res 1 (Bridgeport)	Hepatology Res 1 (Bridgeport)	Hepatology Res 1 (Bridgeport)	Hepatology Res 1 (Bridgeport)	Hepatology Res 2	Hepatology Res 2	Hepatology Res 2	Hepatology Res 2	Hepatology Res 2	Hepatology Res 2	Hepatology Res 2	Hepatology Res 2	Hepatology Res 2	Hepatology Res 2	Hepatology Res 2	Hepatology Res 2	Hepatology Res 2	Hepatology Res 2
WATERBURY RESIDENT				0		ONC Res 3	HOLD	HOLD	HOLD	HOLD	HOLD	HOLD	HOLD	Hematology Res 1	HOLD	HOLD	HOLD	HOLD	HOLD	HOLD	HOLD	HOLD	ONC Res 2	HOLD	HOLD	HOLD	HOLD	HOLD	HOLD	HOLD	HOLD
ED CCU (7.5)				0		HOLD	HOLD	HOLD	CCU Res 3	HOLD	CCU Res 3	CCU Res 3	HOLD	CCU Res 1	HOLD	CCU Res 1	CCU Res 1	CCU Res 1	HOLD	HOLD	CCU Res 1	CCU Res 1	CCU Res 1	CCU Res 1	CCU Res 1	CCU Res 1	HOLD	CCU Res 1	HOLD	CCU Res 1	HOLD
ED MICU 1				0		HOLD	HOLD	MICU Res 3 (Blue)	MICU Res 3 (Blue)	MICU Res 4 (Red)	MICU Res 4 (Red)	MICU Res 3 (Blue)	MICU Res 3 (Blue)	MICU Res 4 (Red)	MICU Res 4 (Red)	MICU Res 4 (Red)	MICU Res 4 (Red)	MICU Res 4 (Red)	MICU Res 4 (Red)	MICU Res 4 (Red)	MICU Res 4 (Red)	MICU Res 3 (Blue)	MICU Res 3 (Blue)	MICU Res 4 (Red)	MICU Res 4 (Red)	MICU Res 4 (Red)	MICU Res 4 (Red)	MICU Res 4 (Red)	MICU Res 4 (Red)	MICU Res 4 (Red)	MICU Res 4 (Red)
ED MICU 2				0		HOLD	HOLD	MICU Res 3 (Blue)	MICU Res 3 (Blue)	HOLD	HOLD	MICU Res 3 (Blue)	MICU Res 3 (Blue)	HOLD	HOLD	HOLD	HOLD	HOLD	HOLD	HOLD	HOLD	MICU Res 3 (Blue)	MICU Res 3 (Blue)	HOLD	HOLD	HOLD	HOLD	HOLD	HOLD	MICU Res 2 (Orange)	MICU Res 2 (Orange)
SRC MICU-1 Int				0		HOLD	HOLD	HOLD	HOLD	HOLD	HOLD	HOLD	HOLD	HOLD	HOLD	HOLD	HOLD	HOLD	HOLD	HOLD	HOLD	HOLD	HOLD	HOLD	HOLD	HOLD	HOLD	HOLD	HOLD	HOLD	HOLD
SRC MICU-2 Int				0		HOLD	SRC MICU-2	HOLD	HOLD	HOLD	HOLD	HOLD	HOLD	HOLD	HOLD	HOLD	HOLD	HOLD	HOLD	HOLD	HOLD	HOLD	HOLD	HOLD	HOLD	HOLD	HOLD	HOLD	HOLD	HOLD	HOLD
SRC MICU-3 Int				0		SRC MICU-3	SRC MICU-3	SRC MICU-3	SRC MICU-3	SRC MICU-3	SRC MICU-3	SRC MICU-3	SRC MICU-3	SRC MICU-3	SRC MICU-3	SRC MICU-3	HOLD	SRC MICU-3	SRC MICU-3	SRC MICU-3	HOLD	SRC MICU-3	SRC MICU-3	HOLD	SRC MICU-3	SRC MICU-3	SRC MICU-3	SRC MICU-3	HOLD	SRC MICU-3	HOLD
SRC MICU NIGHTS				0		SRC MICU NIGHTS	HOLD	HOLD	SRC MICU NIGHTS	SRC MICU NIGHTS	SRC MICU NIGHTS	SRC MICU NIGHTS	SRC MICU NIGHTS	HOLD	SRC MICU NIGHTS	SRC MICU NIGHTS	SRC MICU NIGHTS	SRC MICU NIGHTS	SRC MICU NIGHTS	HOLD	SRC MICU NIGHTS	HOLD	SRC MICU NIGHTS	SRC MICU NIGHTS	HOLD	SRC MICU NIGHTS	SRC MICU NIGHTS	HOLD	SRC MICU NIGHTS	HOLD	SRC MICU NIGHTS
SRC JAC				0		HOLD	HOLD	HOLD	HOLD	HOLD	HOLD	HOLD	HOLD	HOLD	HOLD	HOLD	HOLD	HOLD	HOLD	HOLD	HOLD	HOLD	HOLD	HOLD	HOLD	HOLD	HOLD	HOLD	HOLD	HOLD	HOLD
SRC NF				0		HOLD	HOLD	HOLD	HOLD	HOLD	HOLD	HOLD	HOLD	HOLD	HOLD	HOLD	HOLD	HOLD	HOLD	HOLD	HOLD	HOLD	HOLD	HOLD	HOLD	HOLD	HOLD	HOLD	HOLD	HOLD	HOLD
SRC FLOOR-1 Int				0		HOLD	HOLD	HOLD	HOLD	HOLD	HOLD	HOLD	HOLD	HOLD	HOLD	HOLD	HOLD	HOLD	HOLD	HOLD	HOLD	HOLD	HOLD	HOLD	HOLD	HOLD	HOLD	HOLD	HOLD	SRC FLOOR-1	HOLD
SRC FLOOR-2 Int				0		SRC FLOOR-2	HOLD	HOLD	SRC FLOOR-2	SRC FLOOR-2	SRC FLOOR-2	HOLD	HOLD	HOLD	HOLD	SRC FLOOR-2	HOLD	HOLD	HOLD	HOLD	HOLD	HOLD	HOLD	HOLD	SRC FLOOR-2	SRC FLOOR-2	HOLD	SRC FLOOR-2	SRC FLOOR-2	SRC FLOOR-2	HOLD
SRC FLOOR-3 Int				0		SRC FLOOR-3	SRC FLOOR-3	SRC FLOOR-3	SRC FLOOR-3	SRC FLOOR-3	SRC FLOOR-3	HOLD	HOLD	HOLD	HOLD	SRC FLOOR-3	HOLD	SRC FLOOR-3	SRC FLOOR-3	SRC FLOOR-3	HOLD	SRC FLOOR-3	HOLD	SRC FLOOR-3	SRC FLOOR-3	SRC FLOOR-3	SRC FLOOR-3	SRC FLOOR-3	SRC FLOOR-3	SRC FLOOR-3	SRC FLOOR-3
SRC NIGHTS-1 Int				0		HOLD	HOLD	SRC NIGHTS-1	HOLD	HOLD	HOLD	SRC NIGHTS-1	HOLD	HOLD	HOLD	HOLD	HOLD	HOLD	HOLD	HOLD	SRC NIGHTS-1	HOLD	SRC NIGHTS-1	HOLD	HOLD	HOLD	HOLD	HOLD	HOLD	HOLD	HOLD
SRC NIGHTS-2 Int				0		HOLD	SRC NIGHTS-2	SRC NIGHTS-2	SRC NIGHTS-2	SRC NIGHTS-2	SRC NIGHTS-2	SRC NIGHTS-2	SRC NIGHTS-2	SRC NIGHTS-2	SRC NIGHTS-2	SRC NIGHTS-2	SRC NIGHTS-2	SRC NIGHTS-2	SRC NIGHTS-2	SRC NIGHTS-2	SRC NIGHTS-2	SRC NIGHTS-2	SRC NIGHTS-2	SRC NIGHTS-2	SRC NIGHTS-2	SRC NIGHTS-2	SRC NIGHTS-2	SRC NIGHTS-2	SRC NIGHTS-2	HOLD	SRC NIGHTS-2
YPC ED				0		EMERGENCY 1	HOLD	EMERGENCY 1	EMERGENCY 1	HOLD	HOLD	HOLD	EMERGENCY 1	EMERGENCY 1	HOLD	HOLD	HOLD	EMERGENCY 1	EMERGENCY 1	HOLD	HOLD	EMERGENCY 1	EMERGENCY 1	EMERGENCY 1	EMERGENCY 1	EMERGENCY 1	EMERGENCY 1	EMERGENCY 1	EMERGENCY 1	EMERGENCY 1	EMERGENCY 1
YPC ED 2				0		EMERGENCY 2	HOLD	HOLD	HOLD	HOLD	HOLD	HOLD	HOLD	HOLD	HOLD	HOLD	HOLD	EMERGENCY 2	HOLD	HOLD	HOLD	HOLD	EMERGENCY 2	HOLD	HOLD	HOLD	HOLD	EMERGENCY 2	HOLD	HOLD	HOLD

## Sheet: Settings
Block	Start (PGY-1s)	End (PGY-1s)	Start (PGY-2/3s)	End (PGY-2/3s)	Offset (PGY-1s)	Offset (PGY-2/3s)	PGY-1s	Elective Totals	Rotation Role		Night	InfectiousDisease	Generalist	Nephrology	Medicine	Cardiology	Hematology	Onc	Hepatology	MICU	CCU	Geriatrics	VA	SRC	ICU	SDU	EMERGENCY	Elective Totals
Block 1A					4	6	Intern, Traditional, Prelim, Neurology, Psych, Anesthesia	3	Resident	Cap	2	6	6	6	5	3	5	5	5	5	3	6	7	0	3	3	3	3
Block 1B					17	18		3	Resident	Min	1	0	0	0	0	0	0	0	0	1	0	0	0	0	3	0	1	3
Block 2A					2	3	PGY-2s	5	Senior	Cap	3	6	6	6	5	3	5	5	5	5	3	6	7	0	3	3	4	5
Block 2B					16	17	Resident	5	Senior	Min	1	0	0	0	2	0	0	0	0	1	0	0	0	0	3	0	2	5
Block 3A					2	3		2	Traditional	Cap	4	6	6	6	5	3	5	5	5	5	4	6	7	0	4	3	2	2
Block 3B					16	17	PGY-3s	2	Traditional	Min	3	0	0	0	0	0	0	0	0	1	1	0	0	0	3	0	0	2
Block 4A					2	3	Senior	4	Prelim	Cap	4	6	6	6	5	3	5	5	5	5	2	6	7	7	4	0	1	4
Block 4B					16	17		4	Prelim	Min	3	0	0	0	0	0	0	0	0	1	0	0	0	0	3	0	1	4
Block 5A					2	3	Year Start	0	Psych	Cap	2	6	6	6	5	3	5	5	5	0	0	6	7	7	0	0	0	0
Block 5B					16	17		0	Psych	Min	2	0	0	0	0	0	0	0	0	0	0	0	0	0	0	0	0	0
Block 6A					2	3		4	Neurology	Cap	4	6	6	6	5	3	5	5	5	5	2	6	7	7	4	0	1	4
Block 6B					16	17	Year End	4	Neurology	Min	3	0	0	0	0	0	0	0	0	1	0	0	0	0	3	0	1	4
Block 7A					2	3		0	Anesthesia	Cap	4	6	6	6	5	3	5	5	5	3	2	6	7	7	4	0	2	0
Block 7B					16	17		0	Anesthesia	Min	3	0	0	0	0	0	0	0	0	3	0	0	0	0	2	0	2	0
Block 8A					2	3	Vacation Period 1
Block 8B					16	17	14
Block 9A					2	3
Block 9B					16	17	Max Block Length
Block 10A					2	3	21
Block 10B					16	17
Block 11A					2	3
Block 11B					16	17
Block 12A					2	3
Block 12B					16	17	Nights A:
Block 13A					2	3	,1,3,5,7,9,11,13,15,17,19,21,23,25,
Block 13B					18	19	InfectiousDisease Night Int, Generalist Night Int, D&G Res NF, Medicine Int Nights, CCU Night Res, CCU Int NF 1, CCU Int NF 2, Nephrology Nights, VA NIGHTS-1, VA NIGHTS-2, VA MICU Res 2, SRC MICU NIGHTS, SRC NF, SRC NIGHTS-1, SRC NIGHTS-2, YSC NF, Onc Res 2, Hematology Res 2, Hepatology Res 2, Geriatrics Res 3, Geriatrics Int 3
							Nights B:
							,2,4,6,8,10,12,14,16,18,20,22,24,26,
							InfectiousDisease Night Int, Generalist Night Int, D&G Res NF, Medicine Int Nights, CCU Night Res, CCU Int NF 1, CCU Int NF 2, Nephrology Nights, VA NIGHTS-1, VA NIGHTS-2, VA MICU Res 2, SRC MICU NIGHTS, SRC NF, SRC NIGHTS-1, SRC NIGHTS-2, YSC NF, Onc Res 1, Hematology Res 1, Hepatology Res 1 (Bridgeport), Geriatrics Res 2, Geriatrics Int 2
							Rotation End Offset Residents:
							4
							Calendar Length
							28
							Intern Staffing Size
							19
							Resident Staffing Size
							26
							Elective Names
							BU Elective, NB Elective, IHE, CHIEF ELECTIVE,

## Sheet: Resident Preferences
Name	Email	Class		Vacation choices (first half)	Vacation choices (second half)	Rotation request 1	Rotation request 2	Rotation request 3	Special date 1	Special date 2	Special date 3	Elective block request		Completed rotations	Total Rotations	Night	InfectiousDisease	Generalist	Nephrology	Medicine	Cardiology	Hematology	Onc	Hepatology	MICU	CCU	Geriatrics	VA	SRC	ICU	SDU	EMERGENCY
Trad1		Traditional		10, 11, 9, 12, 13, 14, 8, 7, 6, 5, 4, 3, 2, 1	20, 24, 25, 22, 23, 21, 26, 19, 18, 17, 15, 16	Hepatology						7A,7B,8A			8	0	0	0	0	0	0	0	0	0	0	0	0	0	0	0	0	0
Trad2		Traditional		11, 12, 9, 13, 10, 8, 14, 7, 6, 5, 4, 3, 2, 1	24, 23, 25, 22, 26, 21, 20, 19, 18, 17, 16, 15	Hepatology									7	0	0	0	0	0	0	0	0	0	0	0	0	0	0	0	0	0
Trad3		Traditional		14, 12, 13, 8, 11, 10, 9, 7, 6, 5, 4, 3, 2, 1	23, 20, 21, 22, 24, 25, 19, 18, 17, 16, 15, 26	Nephrology									7	0	0	0	0	0	0	0	0	0	0	0	0	0	0	0	0	0
Trad4		Traditional		12, 14, 5, 9, 10, 11, 13, 4, 8, 7, 6, 3, 2, 1	18, 19, 22, 23, 24, 20, 21, 15, 16, 17, 25, 26	Hepatology									7	0	0	0	0	0	0	0	0	0	0	0	0	0	0	0	0	0
Trad5		Traditional		13, 12, 11, 10, 14, 9, 8, 7, 6, 5, 4, 3, 2, 1	26, 25, 24, 23, 22, 21, 20, 19, 18, 17, 16, 15	Hepatology									7	0	0	0	0	0	0	0	0	0	0	0	0	0	0	0	0	0
Trad6		Traditional		10, 11, 9, 12, 6, 8, 7, 5, 13, 4, 14, 3, 2, 1	20, 19, 21, 22, 18, 17, 23, 24, 25, 16, 15, 26	Hepatology									7	0	0	0	0	0	0	0	0	0	0	0	0	0	0	0	0	0
Trad7		Traditional		8, 9, 7, 6, 5, 4, 10, 14, 11, 12, 13, 3, 2, 1	22, 23, 21, 24, 25, 26, 20, 19, 18, 17, 16, 15	Nephrology									7	0	0	0	0	0	0	0	0	0	0	0	0	0	0	0	0	0
Trad8		Traditional		11, 12, 13, 10, 9, 8, 7, 6, 4, 5, 3, 2, 1, 14	19, 25, 24, 23, 22, 26, 21, 20, 18, 17, 16, 15	Hepatology									7	0	0	0	0	0	0	0	0	0	0	0	0	0	0	0	0	0
Trad9		Traditional		14, 12, 10, 9, 11, 13, 8, 7, 6, 5, 4, 3, 2, 1	26, 15, 16, 17, 18, 19, 20, 21, 22, 23, 24, 25										7	0	0	0	0	0	0	0	0	0	0	0	0	0	0	0	0	0
Trad10		Traditional		14, 13, 12, 6, 10, 9, 8, 7, 5, 4, 11, 3, 2, 1	23, 18, 22, 21, 20, 19, 17, 16, 24, 25, 15, 26	Hepatology									7	0	0	0	0	0	0	0	0	0	0	0	0	0	0	0	0	0
Trad11		Traditional		12, 14, 11, 13, 10, 9, 8, 7, 6, 5, 4, 3, 2, 1	21, 26, 25, 24, 23, 22, 20, 19, 18, 17, 16, 15	InfectiousDisease									7	0	0	0	0	0	0	0	0	0	0	0	0	0	0	0	0	0
Trad12		Traditional		14, 13, 12, 11, 9, 10, 8, 7, 6, 5, 4, 3, 2, 1	25, 20, 21, 22, 23, 24, 26, 19, 18, 17, 16, 15	Onc									7	0	0	0	0	0	0	0	0	0	0	0	0	0	0	0	0	0
Trad13		Traditional		14, 13, 12, 11, 10, 9, 3, 8, 7, 6, 5, 4, 2, 1	21, 20, 22, 23, 18, 19, 24, 25, 26, 17, 16, 15	Hepatology									7	0	0	0	0	0	0	0	0	0	0	0	0	0	0	0	0	0
Trad14		Traditional		14, 13, 11, 12, 10, 9, 8, 7, 6, 5, 4, 3, 2, 1	19, 18, 20, 21, 17, 22, 15, 16, 23, 24, 25, 26	Hepatology									7	0	0	0	0	0	0	0	0	0	0	0	0	0	0	0	0	0
Trad15		Traditional		12, 14, 13, 11, 10, 9, 8, 7, 6, 5, 4, 3, 2, 1	25, 26, 24, 23, 22, 21, 20, 19, 18, 17, 16, 15	Nephrology									7	0	0	0	2	0	0	0	0	0	0	0	0	0	0	0	0	0
Trad16		Traditional		8, 9, 14, 12, 7, 13, 6, 5, 11, 10, 4, 3, 2, 1	21, 26, 24, 25, 18, 20, 23, 19, 15, 22, 16, 17	Hepatology									7	0	0	0	0	0	0	0	0	0	0	0	0	0	0	0	0	0
Trad17		Traditional		12, 14, 13, 11, 10, 9, 8, 7, 6, 5, 4, 3, 2, 1	18, 17, 25, 26, 24, 23, 22, 21, 20, 15, 16, 19	Onc									7	0	0	0	0	0	0	0	0	0	0	0	0	0	0	0	0	0
Trad18		Traditional		9, 14, 10, 8, 11, 12, 13, 7, 6, 5, 4, 3, 2, 1	23, 22, 18, 19, 20, 21, 24, 25, 26, 17, 16, 15	Hepatology									7	0	0	0	0	0	0	0	0	0	0	0	0	0	0	0	0	0
Trad19		Traditional		8, 9, 10, 11, 13, 12, 14, 7, 6, 5, 4, 3, 2, 1	23, 22, 24, 21, 25, 26, 20, 19, 18, 17, 16, 15	Hepatology									7	0	0	0	0	0	0	0	0	0	0	0	0	0	0	0	0	0
Trad20		Traditional		5, 14, 7, 10, 12, 13, 11, 9, 8, 6, 4, 3, 2, 1	21, 22, 23, 24, 20, 19, 18, 17, 25, 26, 15, 16	Onc									7	0	0	2	0	0	0	0	0	0	0	0	0	0	0	0	0	0
Trad21		Traditional		12, 14, 13, 11, 9, 10, 8, 7, 6, 5, 4, 3, 2, 1	18, 19, 20, 26, 21, 22, 23, 15, 16, 24, 17, 25	Hematology									8	0	0	0	0	0	0	0	0	0	0	0	0	0	0	0	0	0
Trad22		Traditional		14, 12, 13, 8, 6, 9, 7, 10, 11, 5, 4, 3, 2, 1	20, 21, 24, 23, 25, 22, 26, 19, 18, 17, 16, 15	Hematology									6	0	0	0	0	0	0	0	0	0	0	0	0	0	0	0	0	0
Trad23		Traditional		7, 8, 9, 10, 11, 13, 14, 12, 6, 5, 4, 3, 2, 1	21, 23, 22, 24, 20, 19, 18, 15, 17, 16, 25, 26	Onc									6	0	0	0	0	0	0	0	0	0	0	0	0	0	0	0	0	0
Trad24		Traditional		4, 9, 10, 8, 11, 5, 7, 6, 14, 12, 3, 13, 2, 1	22, 21, 20, 19, 18, 23, 24, 17, 16, 15, 25, 26	InfectiousDisease									6	0	0	0	0	0	0	0	0	0	0	0	0	0	0	0	0	0
Trad25		Traditional		12, 7, 8, 9, 10, 11, 14, 13, 6, 5, 4, 3, 2, 1	26, 25, 23, 24, 22, 21, 20, 19, 18, 17, 16, 15	Hepatology									6	0	0	0	0	0	0	0	0	0	0	0	0	0	0	0	0	0
Trad26		Traditional		9, 8, 7, 4, 13, 2, 14, 1, 3, 5, 6, 10, 11, 12	21, 24, 19, 15, 16, 17, 18, 20, 22, 23, 25, 26	Generalist									6	0	0	0	0	0	0	0	0	0	0	0	0	0	0	0	0	0
Trad27		Traditional		5, 10, 12, 11, 9, 13, 8, 14, 7, 6, 4, 3, 2, 1	26, 25, 18, 19, 20, 17, 16, 15, 21, 22, 23, 24	Onc									6	0	0	0	0	0	0	0	0	0	0	0	0	0	0	0	0	0
Trad28		Traditional		9, 14, 10, 12, 11, 13, 8, 7, 6, 5, 4, 3, 2, 1	24, 25, 21, 20, 22, 23, 19, 18, 26, 17, 16, 15	Hepatology									6	0	0	0	0	0	0	0	0	0	0	0	0	0	0	0	0	0
Trad29		Traditional		9, 8, 14, 13, 12, 11, 10, 7, 6, 5, 4, 3, 2, 1	20, 21, 26, 25, 24, 23, 22, 19, 18, 17, 16, 15	Hematology									6	0	0	0	0	0	0	0	0	0	0	0	0	0	0	0	0	0
Trad30		Traditional		14, 12, 4, 5, 6, 7, 8, 9, 10, 3, 11, 13, 2, 1	26, 25, 24, 23, 22, 21, 20, 19, 18, 17, 16, 15	Hematology									6	0	0	0	0	0	0	0	0	0	0	0	0	0	0	0	0	0
Trad31		Traditional		5, 14, 10, 9, 13, 8, 1, 3, 6, 4, 7, 2, 11, 12	18, 17, 19, 16, 20, 21, 24, 25, 22, 23, 15, 26	Nephrology									7	0	0	0	2	0	0	0	0	0	0	0	0	0	0	0	0	0
Trad32		Traditional		14, 12, 11, 13, 6, 10, 7, 9, 8, 5, 4, 3, 2, 1	25, 26, 20, 21, 22, 23, 24, 19, 18, 17, 16, 15	Hepatology									6	0	0	0	0	0	0	0	0	0	0	0	0	0	0	0	0	0
Trad33		Traditional		9, 8, 10, 7, 11, 12, 13, 14, 6, 5, 4, 3, 2, 1	23, 25, 15, 19, 20, 17, 18, 16, 21, 22, 24, 26	Hepatology									6	0	0	0	0	0	0	0	0	0	0	0	0	0	0	0	0	0
Trad34		Traditional		5, 4, 14, 8, 6, 12, 7, 9, 10, 11, 3, 13, 2, 1	18, 21, 17, 19, 26, 25, 24, 23, 22, 20, 16, 15										6	0	0	0	0	0	0	0	0	0	0	0	0	0	0	0	0	0
Trad35		Traditional		14, 9, 12, 5, 13, 7, 8, 10, 3, 4, 6, 11, 2, 1	18, 24, 25, 22, 23, 26, 15, 16, 17, 19, 20, 21	Nephrology									6	0	0	0	0	0	0	0	0	0	0	0	0	0	0	0	0	0
Trad36		Traditional		7, 8, 9, 12, 14, 13, 11, 10, 6, 5, 4, 3, 2, 1	21, 24, 25, 26, 23, 22, 20, 18, 19, 15, 16, 17	Geriatrics									6	0	0	0	0	0	0	0	0	0	0	0	0	0	0	0	0	0
Trad37		Traditional		10, 14, 11, 13, 12, 8, 7, 9, 6, 5, 4, 3, 2, 1	21, 22, 23, 24, 25, 26, 15, 16, 17, 18, 19, 20	Hematology									6	0	0	0	0	0	0	0	0	0	0	0	0	0	0	0	0	0
Trad38		Traditional		7, 8, 9, 10, 11, 6, 12, 5, 13, 4, 3, 2, 1, 14	21, 20, 22, 19, 18, 23, 17, 16, 15, 24, 25, 26	Onc									6	0	0	0	0	0	0	0	0	0	0	0	0	0	0	0	0	0
Trad39		Traditional		12, 11, 13, 10, 14, 9, 8, 7, 6, 5, 4, 3, 2, 1	22, 21, 20, 23, 19, 24, 25, 26, 18, 17, 16, 15	Hematology									6	0	0	0	0	0	0	0	0	0	0	0	0	0	0	0	0	0
Trad40		Traditional		6, 14, 12, 5, 10, 8, 9, 11, 7, 13, 4, 3, 2, 1	20, 21, 22, 23, 19, 18, 24, 16, 17, 15, 25, 26	Onc									6	0	0	0	0	0	0	0	0	0	0	0	0	0	0	0	0	0
Trad41		Traditional		14, 13, 12, 7, 8, 9, 10, 11, 6, 5, 4, 3, 2, 1	25, 19, 18, 26, 24, 23, 22, 20, 21, 16, 17, 15	Onc									6	0	0	0	0	0	0	0	0	0	0	0	0	0	0	0	0	0
Trad42		Traditional		3, 6, 9, 14, 11, 12, 10, 13, 7, 8, 5, 4, 2, 1	19, 15, 25, 24, 20, 21, 22, 23, 26, 17, 16, 18	Hepatology									6	0	0	0	0	0	0	0	0	0	0	0	0	0	0	0	0	0
Anes1		Anesthesia		14, 13, 12, 11, 10, 9, 8, 7, 3, 6, 2, 1, 5, 4	20, 24, 21, 22, 19, 23, 26, 25, 18, 17, 16, 15	Nephrology									8	0	0	0	0	0	0	0	0	0	0	0	0	0	0	0	0	0
Anes2		Anesthesia		7, 8, 9, 10, 11, 12, 13, 14, 6, 5, 4, 3, 2, 1	17, 18, 19, 20, 21, 16, 15, 22, 23, 24, 25, 26	Geriatrics									8	0	0	0	0	0	0	0	0	0	0	0	0	0	0	0	0	0
Anes3		Anesthesia		12, 5, 2, 14, 9, 10, 1, 3, 4, 11, 8, 6, 13, 7	20, 17, 15, 16, 22, 18, 19, 21, 23, 24, 25, 26	Onc									8	0	0	0	0	0	0	0	0	0	0	0	0	0	0	0	0	0
Anes4		Anesthesia		7, 9, 8, 10, 13, 11, 12, 14, 6, 5, 4, 3, 2, 1	20, 19, 17, 18, 21, 15, 16, 22, 23, 24, 25, 26										8	0	0	0	0	0	0	0	0	0	0	0	0	0	0	0	0	0
Anes5		Anesthesia		4, 5, 3, 14, 12, 1, 2, 6, 10, 11, 9, 8, 7, 13	20, 26, 25, 18, 21, 15, 17, 24, 23, 22, 19, 16	Nephrology									8	0	0	0	0	0	0	0	0	0	0	0	0	0	0	0	0	0
Anes6		Anesthesia		14, 13, 12, 11, 10, 9, 8, 7, 6, 5, 4, 3, 2, 1	15, 21, 26, 25, 24, 22, 23, 20, 18, 19, 17, 16	Hepatology									11	0	0	0	0	0	0	0	0	0	0	0	0	0	0	0	0	0
Anes7		Anesthesia		14, 12, 8, 9, 7, 10, 11, 13, 6, 5, 4, 3, 2, 1	21, 22, 23, 20, 19, 24, 18, 17, 16, 15, 25, 26	Generalist									8	0	0	0	0	0	0	0	0	0	0	0	0	0	0	0	0	0
Anes8		Anesthesia		1, 6, 12, 9, 13, 10, 2, 5, 4, 3, 11, 14, 8, 7	24, 18, 19, 17, 25, 26, 15, 16, 20, 21, 22, 23	Nephrology									8	0	0	0	0	0	0	0	0	0	0	0	0	0	0	0	0	0
Anes9		Anesthesia		14, 6, 12, 8, 9, 10, 13, 7, 11, 1, 3, 4, 5, 2	21, 20, 24, 23, 22, 18, 19, 25, 16, 26, 17, 15	InfectiousDisease									8	0	0	0	0	0	0	0	0	0	0	0	0	0	0	0	0	0
Anes10		Anesthesia		4, 5, 6, 7, 8, 9, 10, 1, 2, 3, 11, 12, 13, 14	25, 16, 15, 23, 17, 18, 19, 20, 21, 22, 24, 26	Hepatology									8	0	0	0	0	0	0	0	0	0	0	0	0	0	0	0	0	0
Anes11		Anesthesia		11, 12, 14, 13, 10, 9, 8, 7, 6, 5, 4, 3, 2, 1	25, 24, 23, 22, 21, 20, 19, 18, 17, 16, 15, 26	Hematology									8	0	0	0	0	0	0	0	0	0	0	0	0	0	0	0	0	0
Anes12		Anesthesia		14, 12, 11, 13, 10, 9, 7, 8, 6, 5, 4, 3, 2, 1	15, 16, 17, 18, 20, 21, 19, 22, 25, 23, 24, 26	Onc									8	0	0	0	0	0	0	0	0	0	0	0	0	0	0	0	0	0
Anes13		Anesthesia		8, 11, 12, 9, 10, 13, 6, 14, 5, 4, 3, 2, 7, 1	23, 20, 21, 24, 25, 22, 15, 26, 16, 17, 18, 19										8	0	0	0	0	0	0	0	0	0	0	0	0	0	0	0	0	0
Anes14		Anesthesia		14, 12, 11, 13, 10, 9, 8, 7, 6, 5, 4, 3, 2, 1	18, 19, 15, 22, 21, 20, 16, 17, 23, 24, 25, 26	Hepatology									6	0	0	0	0	0	0	0	0	0	0	0	0	0	0	0	0	0
Anes15		Anesthesia		4, 9, 2, 1, 7, 6, 10, 12, 3, 8, 5, 11, 13, 14	19, 15, 16, 17, 18, 20, 21, 22, 23, 24, 25, 26	Onc									8	0	0	0	0	0	0	0	0	0	0	0	0	0	0	0	0	0
Anes16		Anesthesia		9, 6, 7, 8, 10, 11, 13, 12, 14, 5, 4, 3, 2, 1	17, 18, 22, 23, 24, 21, 19, 15, 20, 16, 25, 26	Onc									8	0	0	0	0	0	0	0	0	0	0	0	0	0	0	0	0	0
Anes17		Anesthesia		7, 8, 9, 10, 11, 12, 13, 14, 6, 5, 4, 3, 2, 1	18, 19, 15, 20, 21, 16, 17, 22, 23, 24, 25, 26										8	0	0	0	0	0	0	0	0	0	0	0	0	0	0	0	0	0
Anes18		Anesthesia													26	0	0	0	0	0	0	0	0	0	0	0	0	0	0	0	0	0
Neuro1		Neurology		8, 9, 14, 12, 7, 13, 6, 5, 11, 10, 4, 3, 2, 1	21, 26, 24, 25, 18, 20, 23, 19, 15, 22, 16, 17	Onc									5	0	0	0	0	0	0	0	0	0	0	0	0	0	0	0	0	0
Neuro2		Neurology		10, 12, 14, 7, 8, 5, 6, 3, 4, 9, 11, 13, 2, 1	25, 26, 24, 22, 23, 15, 21, 20, 19, 18, 16, 17	Generalist									5	0	0	0	0	0	0	0	0	0	0	0	0	0	0	0	0	0
Neuro3		Neurology		14, 12, 13, 11, 10, 9, 8, 7, 6, 5, 4, 3, 2, 1	26, 25, 24, 23, 22, 21, 20, 19, 18, 17, 16, 15	Geriatrics									5	0	0	0	0	0	0	0	0	0	0	0	0	0	0	0	0	0
Neuro4		Neurology		14, 13, 12, 11, 7, 8, 9, 10, 6, 5, 4, 3, 2, 1	20, 21, 22, 23, 24, 25, 26, 15, 17, 16, 18, 19	Hepatology									5	0	0	0	0	0	0	0	0	0	0	0	0	0	0	0	0	0
Neuro5		Neurology		14, 11, 12, 13, 9, 10, 8, 7, 6, 5, 4, 3, 2, 1	23, 22, 21, 20, 24, 19, 25, 18, 15, 16, 17, 26	InfectiousDisease									5	0	0	0	0	0	0	0	0	0	0	0	0	0	0	0	0	0
Neuro6		Neurology		13, 14, 7, 9, 4, 5, 6, 8, 10, 12, 11, 3, 2, 1	26, 25, 24, 23, 18, 22, 17, 21, 20, 19, 16, 15	Geriatrics									5	0	0	0	0	0	0	0	0	0	0	0	0	0	0	0	0	0
Neuro7		Neurology		7, 8, 9, 10, 11, 12, 13, 14, 6, 5, 4, 3, 2, 1	23, 24, 21, 22, 25, 26, 15, 16, 19, 20, 17, 18	InfectiousDisease									5	0	0	0	0	0	0	0	0	0	0	0	0	0	0	0	0	0
Neuro8		Neurology		12, 11, 14, 10, 9, 8, 7, 13, 6, 5, 4, 3, 2, 1	24, 25, 23, 26, 22, 21, 20, 19, 15, 16, 17, 18	InfectiousDisease									5	0	0	0	0	0	0	0	0	0	0	0	0	0	0	0	0	0
Psych1		Psych													26	0	0	0	0	0	0	0	0	0	0	0	0	0	0	0	0	0
Psych2		Psych													26	0	0	0	0	0	0	0	0	0	0	0	0	0	0	0	0	0
Psych3		Psych													26	0	0	0	0	0	0	0	0	0	0	0	0	0	0	0	0	0
Psych4		Psych													26	0	0	0	0	0	0	0	0	0	0	0	0	0	0	0	0	0
Psych5		Psych													26	0	0	0	0	0	0	0	0	0	0	0	0	0	0	0	0	0
Psych6		Psych													26	0	0	0	0	0	0	0	0	0	0	0	0	0	0	0	0	0
Psych7		Psych													26	0	0	0	0	0	0	0	0	0	0	0	0	0	0	0	0	0
Psych8		Psych													26	0	0	0	0	0	0	0	0	0	0	0	0	0	0	0	0	0
Psych9		Psych													26	0	0	0	0	0	0	0	0	0	0	0	0	0	0	0	0	0
Psych10		Psych													26	0	0	0	0	0	0	0	0	0	0	0	0	0	0	0	0	0
Psych11		Psych													26	0	0	0	0	0	0	0	0	0	0	0	0	0	0	0	0	0
Psych12		Psych													26	0	0	0	0	0	0	0	0	0	0	0	0	0	0	0	0	0
Psych13		Psych													26	0	0	0	0	0	0	0	0	0	0	0	0	0	0	0	0	0
Psych14		Psych													26	0	0	0	0	0	0	0	0	0	0	0	0	0	0	0	0	0
Psych15		Psych													26	0	0	0	0	0	0	0	0	0	0	0	0	0	0	0	0	0
Psych16		Psych													26	0	0	0	0	0	0	0	0	0	0	0	0	0	0	0	0	0
Prelim1		Prelim		9, 10, 3, 2, 7, 1, 14, 4, 5, 6, 8, 11, 12, 13	20, 19, 21, 18, 15, 16, 17, 22, 23, 24, 25, 26	Onc									1	0	0	0	0	0	0	0	0	0	0	0	0	0	0	0	0	0
Prelim2		Prelim		7, 8, 11, 10, 9, 1, 2, 3, 6, 12, 13, 14, 4, 5	21, 22, 23, 20, 26, 25, 24, 19, 18, 17, 16, 15	InfectiousDisease									1	0	0	0	0	0	0	0	0	0	0	0	0	0	0	0	0	0
Prelim3		Prelim		14, 13, 12, 11, 10, 9, 8, 7, 6, 5, 4, 3, 2, 1	26, 25, 24, 23, 22, 21, 20, 19, 18, 17, 16, 15	Hematology									1	0	0	0	0	0	0	0	0	0	0	0	0	0	0	0	0	0
Prelim4		Prelim		14, 7, 6, 12, 10, 9, 11, 8, 4, 5, 2, 3, 13, 1	20, 19, 21, 23, 22, 25, 24, 26, 18, 17, 16, 15	Generalist									1	0	0	0	0	0	0	0	0	0	0	0	0	0	0	0	0	0
Prelim5		Prelim		11, 14, 13, 12, 10, 9, 8, 7, 6, 5, 4, 3, 2, 1	18, 19, 17, 20, 16, 15, 21, 22, 23, 24, 25, 26	Hematology									1	0	0	0	0	0	0	0	0	0	0	0	0	0	0	0	0	0
ObGyn1															26	0	0	0	0	0	0	0	0	0	0	0	0	0	0	0	0	0
ObGyn2															26	0	0	0	0	0	0	0	0	0	0	0	0	0	0	0	0	0
ObGyn3															26	0	0	0	0	0	0	0	0	0	0	0	0	0	0	0	0	0
ObGyn4															26	0	0	0	0	0	0	0	0	0	0	0	0	0	0	0	0	0
ObGyn5															26	0	0	0	0	0	0	0	0	0	0	0	0	0	0	0	0	0
ObGyn6															26	0	0	0	0	0	0	0	0	0	0	0	0	0	0	0	0	0
ObGyn7															26	0	0	0	0	0	0	0	0	0	0	0	0	0	0	0	0	0
ObGyn8															26	0	0	0	0	0	0	0	0	0	0	0	0	0	0	0	0	0
ObGyn9															26	0	0	0	0	0	0	0	0	0	0	0	0	0	0	0	0	0
YPC CCU															26	0	0	0	0	0	0	0	0	0	0	0	0	0	0	0	0	0
YPC Geriatrics															26	0	0	0	0	0	0	0	0	0	0	0	0	0	0	0	0	0
YPC InfectiousDisease															26	0	0	0	0	0	0	0	0	0	0	0	0	0	0	0	0	0
YPC Hematology															26	0	0	0	0	0	0	0	0	0	0	0	0	0	0	0	0	0
YPC Hepatology															26	0	0	0	0	0	0	0	0	0	0	0	0	0	0	0	0	0
YPC Oncology															26	0	0	0	0	0	0	0	0	0	0	0	0	0	0	0	0	0
MP CCU															26	0	0	0	0	0	0	0	0	0	0	0	0	0	0	0	0	0
MP Geriatrics															26	0	0	0	0	0	0	0	0	0	0	0	0	0	0	0	0	0
MP InfectiousDisease															26	0	0	0	0	0	0	0	0	0	0	0	0	0	0	0	0	0
MP Hematology															26	0	0	0	0	0	0	0	0	0	0	0	0	0	0	0	0	0
MP Hepatology															26	0	0	0	0	0	0	0	0	0	0	0	0	0	0	0	0	0
MP Oncology															26	0	0	0	0	0	0	0	0	0	0	0	0	0	0	0	0	0
SUB-I Medicine Int 1															26	0	0	0	0	0	0	0	0	0	0	0	0	0	0	0	0	0
SUB-I Medicine Int 2															26	0	0	0	0	0	0	0	0	0	0	0	0	0	0	0	0	0
SUB-I Medicine Int 3															26	0	0	0	0	0	0	0	0	0	0	0	0	0	0	0	0	0
SUB-I Medicine Int 4															26	0	0	0	0	0	0	0	0	0	0	0	0	0	0	0	0	0
SUB-I VAMed1 Int 1															26	0	0	0	0	0	0	0	0	0	0	0	0	0	0	0	0	0
SUB-I VAMed1 Int 2															26	0	0	0	0	0	0	0	0	0	0	0	0	0	0	0	0	0
SUB-I VAMed2 Int 1															26	0	0	0	0	0	0	0	0	0	0	0	0	0	0	0	0	0
SUB-I VAMed2 Int 2															26	0	0	0	0	0	0	0	0	0	0	0	0	0	0	0	0	0
SUB-I InfectiousDisease															26	0	0	0	0	0	0	0	0	0	0	0	0	0	0	0	0	0
SUB-I InfectiousDisease Int 2															26	0	0	0	0	0	0	0	0	0	0	0	0	0	0	0	0	0
ED MICU Res															26	0	0	0	0	0	0	0	0	0	0	0	0	0	0	0	0	0
ED MICU Res 2															26	0	0	0	0	0	0	0	0	0	0	0	0	0	0	0	0	0
ED CCU															26	0	0	0	0	0	0	0	0	0	0	0	0	0	0	0	0	0
Res1		Resident		8, 6, 9, 12, 5, 10, 13, 14, 4, 2, 1, 7, 11, 3	20, 21, 22, 18, 16, 17, 24, 25, 26, 23, 19, 15	Cardiology	InfectiousDisease	Hematology							6	0	0	0	0	0	0	0	0	0	0	0	0	0	0	0	0	0
Res2		Resident		14, 12, 10, 13, 9, 11, 8, 7, 6, 5, 4, 3, 2, 1	25, 26, 24, 23, 22, 21, 19, 20, 18, 17, 16, 15	Cardiology	Hepatology	InfectiousDisease							6	0	0	0	0	0	0	0	0	0	0	0	0	0	0	0	0	0
Res3		Resident		5, 4, 6, 8, 9, 10, 2, 12, 13, 14, 1, 3, 7, 11	18, 17, 16, 20, 21, 22, 24, 25, 26, 15, 19, 23	Cardiology	Nephrology	Hepatology							6	0	0	0	0	0	0	0	0	0	0	0	0	0	0	0	0	0
Res4		Resident		14, 12, 8, 13, 10, 9, 11, 5, 7, 6, 2, 4, 3, 1	21, 22, 20, 23, 24, 25, 19, 26, 18, 17, 16, 15	Hematology	Geriatrics	Onc							6	0	0	0	0	0	0	0	0	0	0	0	0	0	0	0	0	0
Res5		Resident		11, 10, 12, 9, 14, 13, 8, 7, 6, 5, 4, 3, 1, 2	24, 25, 22, 26, 21, 20, 18, 17, 16, 19, 23, 15	Cardiology	Nephrology	InfectiousDisease							6	0	0	0	0	0	0	0	0	0	0	0	0	0	0	0	0	0
Res6		Resident		6, 5, 8, 4, 9, 10, 1, 2, 12, 13, 14, 11, 7, 3	24, 25, 22, 21, 26, 20, 18, 17, 16, 19, 23, 15	Nephrology	Hepatology	Hematology							6	0	0	0	0	0	0	0	0	0	0	0	0	0	0	0	0	0
Res7		Resident		2, 1, 8, 6, 9, 4, 10, 3, 5, 7, 11, 12, 13, 14	20, 21, 17, 18, 16, 22, 23, 19, 24, 15, 25, 26	Hepatology	Generalist	Geriatrics							6	0	0	0	0	0	0	0	0	0	0	0	0	0	0	0	0	0
Res8		Resident		7, 8, 9, 1, 10, 11, 2, 12, 5, 6, 4, 13, 14, 3	23, 22, 24, 21, 20, 19, 18, 25, 17, 16, 15, 26	Cardiology	Nephrology	Hepatology							8	0	0	0	0	0	0	0	0	0	0	0	0	0	0	0	0	0
Res9		Resident		9, 8, 10, 6, 12, 5, 13, 3, 7, 11, 2, 1, 4, 14	21, 20, 22, 16, 17, 18, 19, 24, 25, 26, 23, 15	Nephrology	Hematology	Cardiology							6	0	0	0	0	0	0	0	0	0	0	0	0	0	0	0	0	0
Res10		Resident		9, 10, 12, 13, 8, 11, 14, 7, 6, 5, 4, 3, 2, 1	20, 21, 22, 23, 24, 25, 26, 19, 18, 17, 16, 15	Hepatology	InfectiousDisease	Onc							6	0	0	0	0	0	0	0	0	0	0	0	0	0	0	0	0	0
Res11		Resident		9, 14, 11, 10, 7, 13, 6, 5, 3, 4, 8, 12, 1, 2	22, 26, 23, 21, 25, 19, 18, 15, 17, 16, 20, 24	Onc	InfectiousDisease	Generalist							6	0	0	0	0	0	0	0	0	0	0	0	0	0	0	0	0	0
Res12		Resident		9, 14, 6, 5, 10, 13, 11, 12, 7, 4, 8, 2, 3, 1	23, 22, 25, 21, 26, 20, 24, 18, 15, 16, 17, 19	Cardiology	Nephrology	InfectiousDisease							6	0	0	0	0	0	0	0	0	0	0	0	0	0	0	0	0	0
Res13		Resident		9, 10, 13, 14, 11, 7, 6, 5, 3, 2, 1, 4, 8, 12	25, 23, 26, 22, 21, 19, 18, 17, 15, 24, 20, 16	InfectiousDisease	Hematology	Hepatology							6	0	0	0	0	0	0	0	0	0	0	0	0	0	0	0	0	0
Res14		Resident		7, 14, 13, 11, 10, 9, 5, 6, 3, 1, 2, 4, 8, 12	19, 18, 15, 17, 21, 22, 23, 25, 26, 16, 20, 24	Hepatology	InfectiousDisease	Hematology							6	0	0	0	0	0	0	0	0	0	0	0	0	0	0	0	0	0
Res15		Resident		6, 7, 8, 9, 10, 11, 12, 13, 14, 1, 2, 3, 4, 5	17, 18, 15, 16, 19, 20, 21, 22, 23, 24, 25, 26	Cardiology	InfectiousDisease	Onc							6	0	0	0	0	0	0	0	0	0	0	0	0	0	0	0	0	0
Res16		Resident		9, 7, 10, 11, 13, 12, 8, 14, 6, 5, 4, 3, 2, 1	25, 23, 22, 21, 26, 24, 15, 19, 18, 17, 20, 16	Hepatology	Hematology	Generalist							6	0	0	0	0	0	0	0	0	0	0	0	0	0	0	0	0	0
Res17		Resident		5, 14, 9, 7, 3, 2, 1, 6, 10, 11, 13, 8, 12, 4	15, 19, 25, 26, 21, 23, 22, 18, 17, 24, 20, 16	Hepatology	Cardiology	Nephrology							6	0	0	0	0	0	0	0	0	0	0	0	0	0	0	0	0	0
Res18		Resident		6, 7, 5, 9, 10, 11, 13, 14, 2, 1, 3, 4, 8, 12	19, 21, 22, 15, 17, 18, 23, 25, 26, 16, 20, 24	Hepatology	Hematology	Geriatrics							6	0	0	0	0	0	0	0	0	0	0	0	0	0	0	0	0	0
Res19		Resident		6, 10, 14, 7, 9, 11, 13, 5, 3, 2, 1, 4, 8, 12	21, 22, 23, 19, 25, 18, 17, 15, 16, 26, 20, 24	Hepatology	Cardiology	Geriatrics							6	0	0	0	0	0	0	0	0	0	0	0	0	0	0	0	0	0
Res20		Resident		5, 6, 9, 10, 7, 11, 14, 13, 3, 2, 1, 12, 8, 4	21, 23, 22, 19, 26, 25, 18, 15, 17, 24, 16, 20	Cardiology	Hepatology	Onc							6	0	0	0	0	0	0	0	0	0	0	0	0	0	0	0	0	1
Res21		Resident		4, 14, 3, 2, 8, 12, 11, 6, 7, 10, 1, 5, 9, 13	15, 24, 26, 23, 22, 16, 19, 18, 20, 17, 21, 25	Hepatology	Nephrology								7	0	0	0	0	0	0	0	0	0	0	0	0	0	0	0	0	1
Res22		Resident		14, 12, 6, 11, 10, 8, 7, 5, 3, 4, 2, 1, 9, 13	20, 19, 22, 23, 24, 26, 17, 21, 25, 18, 16, 15	Hematology	Onc	Hepatology							7	0	0	0	0	0	0	0	0	0	0	0	0	0	0	0	0	1
Res23		Resident		14, 12, 11, 10, 8, 7, 6, 3, 2, 4, 1, 5, 9, 13	26, 24, 23, 22, 20, 19, 18, 16, 15, 17, 21, 25	Onc	Hepatology	Hematology							7	0	0	0	0	0	0	0	0	0	0	0	0	0	0	0	0	1
Res24		Resident		4, 6, 7, 8, 10, 2, 3, 11, 12, 14, 9, 5, 1, 13	18, 19, 20, 24, 22, 23, 15, 16, 26, 21, 17, 25	Hematology	Onc	Hepatology							7	0	0	0	0	0	0	0	0	0	0	0	0	0	0	0	0	1
Res25		Resident		12, 14, 11, 13, 10, 9, 8, 7, 6, 5, 4, 3, 2, 1	20, 21, 26, 22, 25, 24, 23, 19, 18, 17, 16, 15	Hepatology	InfectiousDisease	Generalist							7	0	0	0	0	0	0	0	0	0	0	0	0	0	0	0	0	1
Res26		Resident		7, 14, 12, 11, 10, 8, 13, 4, 6, 9, 5, 3, 2, 1	24, 26, 23, 22, 20, 19, 18, 16, 15, 17, 21, 25	Cardiology	InfectiousDisease	Nephrology							7	0	0	0	0	0	0	0	0	0	0	0	0	0	0	0	0	1
Res27		Resident		9, 10, 8, 7, 11, 14, 12, 13, 1, 2, 3, 4, 5, 6	25, 26, 24, 23, 20, 21, 15, 22, 19, 16, 17, 18	Cardiology	Nephrology	Hepatology							7	0	0	0	0	0	0	0	0	0	0	0	0	0	0	0	0	1
Res28		Resident		12, 6, 11, 10, 8, 7, 4, 3, 2, 14, 1, 5, 9, 13	22, 20, 23, 24, 19, 18, 26, 16, 15, 17, 21, 25	Hepatology	Cardiology	Hematology							7	0	0	0	0	0	0	0	0	0	0	0	0	0	0	0	0	1
Res29		Resident		10, 4, 7, 8, 11, 2, 6, 3, 12, 14, 1, 5, 9, 13	25, 26, 15, 16, 18, 19, 20, 22, 23, 24, 17, 21	Cardiology	Geriatrics	Nephrology							7	0	0	0	0	0	0	0	0	0	0	0	0	0	0	0	0	1
Res30		Resident		8, 7, 9, 10, 11, 12, 14, 13, 6, 5, 4, 3, 2, 1	22, 21, 23, 20, 25, 26, 19, 24, 18, 17, 16, 15	Nephrology	Cardiology	InfectiousDisease							7	0	0	0	0	0	0	0	0	0	0	0	0	0	0	0	0	1
Res31		Resident		10, 11, 8, 12, 7, 14, 6, 4, 3, 2, 1, 5, 9, 13	22, 20, 23, 18, 24, 19, 26, 16, 15, 17, 21, 25	Cardiology	CCU	Nephrology							7	0	0	0	0	0	0	0	0	0	0	0	0	0	0	0	0	1
Res32		Resident		3, 2, 4, 1, 5, 6, 7, 8, 9, 10, 11, 12, 14, 13	17, 21, 25, 15, 16, 18, 19, 20, 22, 23, 24, 26	InfectiousDisease	Hepatology	Cardiology							10	0	0	0	0	0	0	0	0	0	0	0	0	0	0	0	0	1
Res33		Resident		5, 4, 3, 9, 11, 12, 1, 13, 8, 7, 2, 6, 10, 14	15, 16, 17, 19, 20, 21, 23, 24, 25, 26, 18, 22	Hepatology	Hematology	Cardiology							7	0	0	0	0	0	0	0	0	0	0	0	0	0	0	0	0	1
Res34		Resident		4, 5, 3, 1, 6, 2, 7, 8, 9, 10, 11, 12, 13, 14	15, 16, 17, 18, 19, 20, 21, 22, 23, 24, 25, 26	InfectiousDisease	Nephrology	Cardiology							7	0	0	0	0	0	0	0	0	0	0	0	0	0	0	0	0	1
Res35		Resident		8, 9, 7, 10, 5, 11, 12, 4, 13, 3, 1, 2, 6, 14	21, 20, 19, 17, 16, 15, 23, 24, 25, 18, 22, 26	InfectiousDisease	Hematology	Nephrology							7	0	0	0	0	0	0	0	0	0	0	0	0	0	0	0	0	1
Res36		Resident		5, 7, 4, 8, 9, 3, 1, 13, 11, 2, 6, 12, 10, 14	19, 20, 17, 21, 15, 16, 23, 24, 25, 18, 22, 26	Nephrology	Onc	Hepatology							7	0	0	0	0	0	0	0	0	0	0	0	0	0	0	0	0	1
Res37		Resident		12, 11, 13, 9, 8, 7, 5, 4, 3, 1, 2, 6, 10, 14	24, 25, 20, 21, 23, 19, 17, 16, 15, 18, 22, 26	Cardiology	Hematology	Nephrology							7	0	0	0	0	0	0	0	0	0	0	0	0	0	0	0	0	1
Res38		Resident		3, 5, 7, 6, 8, 12, 10, 9, 11, 13, 14, 4, 2, 1	22, 21, 19, 20, 23, 24, 25, 26, 18, 17, 16, 15	Cardiology	InfectiousDisease	Nephrology							7	0	0	0	0	0	0	0	0	0	0	0	0	0	0	0	0	1
Res39		Resident		8, 9, 7, 10, 5, 11, 12, 4, 13, 3, 1, 2, 6, 14	21, 20, 19, 17, 16, 15, 23, 24, 25, 18, 22, 26	Generalist	InfectiousDisease	Nephrology							7	0	0	0	0	0	0	0	0	0	0	0	0	0	0	0	0	1
Res40		Resident		9, 10, 11, 12, 8, 13, 14, 1, 2, 3, 4, 5, 6, 7	24, 25, 26, 23, 22, 21, 18, 19, 20, 15, 16, 17	CCU	Cardiology	Hepatology							7	0	0	0	0	0	0	0	0	0	0	0	0	0	0	0	0	1
Res41		Resident		12, 11, 8, 7, 4, 3, 1, 2, 5, 6, 9, 10, 13, 14	19, 20, 23, 24, 16, 15, 17, 18, 21, 22, 25, 26	Onc	Hematology	Hepatology							7	0	0	0	0	0	0	0	0	0	0	0	0	0	0	0	0	1
Res42		Resident		7, 5, 8, 12, 9, 11, 3, 4, 1, 13, 2, 6, 10, 14	21, 20, 23, 25, 19, 17, 16, 15, 24, 18, 22, 26	CCU	Hepatology	Onc							7	0	0	0	0	0	0	0	0	0	0	0	0	0	0	0	0	1
Res43		Resident		14, 6, 5, 1, 2, 4, 8, 9, 10, 13, 3, 7, 11, 12	25, 18, 16, 17, 20, 21, 22, 24, 15, 19, 23, 26	Hepatology	Geriatrics	Nephrology							7	0	0	0	0	0	0	0	0	0	0	0	0	0	0	0	0	1
Res44		Resident		12, 14, 7, 8, 11, 6, 4, 3, 2, 1, 5, 9, 10, 13	23, 19, 26, 24, 22, 20, 18, 16, 15, 17, 21, 25	Geriatrics	InfectiousDisease	Generalist							7	0	0	0	0	0	0	0	0	0	0	0	0	0	0	0	0	1
Res45		Resident		3, 8, 11, 7, 10, 12, 14, 6, 4, 5, 9, 13, 1, 2	18, 19, 20, 16, 23, 22, 24, 15, 17, 21, 25, 26	Hematology	Nephrology	Onc							7	0	0	0	0	0	0	0	0	0	0	0	0	0	0	0	0	1
Res46		Resident		14, 3, 10, 11, 12, 9, 8, 7, 13, 4, 5, 6, 1, 2	24, 25, 23, 22, 21, 20, 26, 18, 19, 17, 16, 15	Hepatology	CCU	Nephrology							7	0	0	0	0	0	0	0	0	0	0	0	0	0	0	0	0	1
Sen1		Senior		10, 9, 12, 14, 8, 13, 6, 5, 4, 2, 1, 3, 7, 11	18, 20, 17, 21, 16, 22, 24, 25, 26, 15, 19, 23	Cardiology	Hematology	Hepatology							6	0	0	0	0	0	0	0	0	0	0	0	0	0	0	0	0	1
Sen2		Senior		10, 13, 9, 6, 5, 14, 1, 2, 8, 7, 11, 12, 3, 4	18, 17, 25, 26, 23, 21, 22, 15, 19, 16, 20, 24	Onc	Geriatrics	Hepatology							9	0	0	0	0	0	0	0	0	0	0	0	0	0	0	0	0	1
Sen3		Senior		3, 2, 13, 14, 11, 12, 1, 5, 4, 6, 7, 8, 9, 10	16, 15, 17, 18, 19, 20, 21, 22, 23, 24, 25, 26	Hepatology	Onc	Geriatrics							9	0	0	0	0	0	0	0	0	0	0	0	0	0	0	0	0	1
Sen4		Senior		12, 14, 13, 5, 4, 6, 1, 2, 3, 7, 8, 9, 10, 11	22, 21, 20, 26, 25, 24, 18, 17, 16, 15, 19, 23	Hematology	Hepatology	Cardiology							9	0	0	0	0	0	0	0	0	0	0	0	0	0	0	0	0	1
Sen5		Senior		14, 8, 6, 9, 13, 12, 10, 5, 4, 1, 2, 11, 7, 3	22, 24, 25, 26, 21, 20, 18, 16, 17, 19, 15, 23	InfectiousDisease	Hepatology	Hematology							6	0	0	0	0	0	0	0	0	0	0	0	0	0	0	0	0	1
Sen6		Senior		4, 5, 12, 11, 13, 6, 2, 1, 14, 10, 9, 8, 7, 3	24, 25, 20, 21, 22, 26, 18, 17, 16, 15, 23, 19	Hepatology	InfectiousDisease	Cardiology							6	0	0	0	0	0	0	0	0	0	0	0	0	0	0	0	0	1
Sen7		Senior		9, 6, 14, 4, 12, 5, 10, 8, 13, 2, 1, 11, 7, 3	16, 18, 17, 21, 26, 22, 24, 20, 25, 23, 19, 15	Hematology	Hepatology	Onc							6	0	0	0	0	0	0	0	0	0	0	0	0	0	0	0	0	1
Sen8		Senior		9, 6, 14, 4, 12, 5, 2, 1, 8, 10, 13, 11, 7, 3	26, 25, 24, 21, 22, 20, 23, 19, 15, 16, 17, 18	Hematology	InfectiousDisease	Cardiology							9	0	0	0	0	0	0	0	0	0	0	0	0	0	0	0	0	1
Sen9		Senior		7, 10, 12, 14, 3, 8, 9, 11, 13, 6, 5, 4, 2, 1	24, 23, 22, 21, 20, 18, 19, 17, 16, 15, 25, 26	Cardiology	Hepatology	InfectiousDisease							6	0	0	0	0	0	0	0	0	0	0	0	0	0	0	0	0	1
Sen10		Senior		5, 12, 10, 4, 6, 9, 8, 13, 14, 11, 7, 3, 2, 1	21, 22, 20, 24, 18, 17, 25, 26, 16, 19, 23, 15	Hepatology	Cardiology	Nephrology							6	0	0	0	0	0	0	0	0	0	0	0	0	0	0	0	0	1
Sen11		Senior		7, 9, 10, 11, 13, 14, 6, 5, 3, 2, 1, 8, 12, 4	26, 25, 23, 22, 21, 19, 18, 17, 15, 24, 20, 16	Onc	Hepatology	InfectiousDisease							6	0	0	0	0	0	0	0	0	0	0	0	0	0	0	0	0	1
Sen12		Senior		7, 6, 9, 10, 11, 14, 13, 5, 3, 2, 1, 4, 8, 12	23, 22, 21, 15, 26, 25, 19, 18, 17, 24, 20, 16	Cardiology	CCU	InfectiousDisease							9	0	0	0	0	0	0	0	0	0	0	0	0	0	0	0	0	1
Sen13		Senior		9, 6, 14, 7, 10, 11, 13, 5, 3, 2, 1, 4, 8, 12	25, 23, 26, 22, 21, 24, 20, 16, 15, 17, 18, 19	Cardiology	Hepatology	Generalist							12	0	0	0	0	0	0	0	0	0	0	0	0	0	0	0	0	1
Sen14		Senior		10, 13, 9, 6, 5, 14, 1, 2, 3, 7, 11, 4, 8, 12	18, 17, 25, 26, 21, 22, 16, 20, 24, 15, 19, 23	InfectiousDisease	Hepatology	Hematology							9	0	0	0	0	0	0	0	0	0	0	0	0	0	0	0	0	1
Sen15		Senior		14, 6, 9, 10, 11, 13, 7, 5, 3, 2, 1, 4, 8, 12	24, 25, 26, 23, 22, 21, 15, 19, 18, 17, 16, 20	Hematology	Generalist	Hepatology							12	0	0	0	0	0	0	0	0	0	0	0	0	0	0	0	0	1
Sen16		Senior		2, 3, 4, 5, 6, 7, 8, 9, 10, 11, 12, 13, 14, 1	21, 22, 19, 20, 23, 24, 25, 26, 18, 17, 16, 15	Cardiology	Hematology	Nephrology							9	0	0	0	0	0	0	0	0	0	0	0	0	0	0	0	0	1
Sen17		Senior		2, 3, 4, 5, 6, 7, 8, 9, 10, 11, 12, 13, 14, 1	21, 22, 19, 20, 23, 24, 25, 26, 18, 17, 16, 15	Hepatology	Onc	Cardiology							9	0	0	0	0	0	0	0	0	0	0	0	0	0	0	0	0	1
Sen18		Senior		10, 11, 13, 7, 9, 14, 6, 5, 3, 2, 1, 12, 8, 4	22, 21, 23, 19, 18, 17, 25, 15, 26, 16, 24, 20	Onc	Hepatology	InfectiousDisease							9	0	0	0	0	0	0	0	0	0	0	0	0	0	0	0	0	1
Sen19		Senior		12, 7, 3, 11, 4, 8, 1, 5, 9, 13, 2, 6, 10, 14	19, 15, 16, 20, 23, 24, 25, 26, 21, 22, 17, 18	Cardiology	Hepatology	Onc							10	0	0	0	0	0	0	0	0	0	0	0	0	0	0	0	0	1
Sen20		Senior		9, 1, 2, 3, 4, 5, 6, 7, 8, 10, 11, 12, 13, 14	16, 15, 17, 18, 19, 20, 21, 22, 23, 24, 25, 26	Onc	Hepatology	Hematology							7	0	0	0	0	0	0	0	0	0	0	0	0	0	0	0	0	1
Sen21		Senior		10, 11, 8, 12, 7, 14, 6, 4, 3, 2, 1, 5, 9, 13	22, 20, 23, 18, 24, 19, 26, 16, 15, 17, 21, 25	InfectiousDisease	Nephrology	Onc							9	0	0	0	0	0	0	0	0	0	0	0	0	0	0	0	0	1
Sen22		Senior		14, 2, 3, 4, 10, 6, 7, 8, 11, 12, 9, 5, 1, 13	20, 19, 18, 22, 16, 15, 23, 17, 21, 25, 26, 24	Cardiology	CCU	Hepatology							9	0	0	0	0	0	0	0	0	0	0	0	0	0	0	0	0	1
Sen23		Senior		7, 8, 6, 10, 4, 3, 2, 12, 14, 11, 13, 9, 5, 1	26, 24, 23, 22, 20, 19, 18, 16, 15, 25, 21, 17	Geriatrics	Onc	Cardiology							7	0	0	0	0	0	0	0	0	0	0	0	0	0	0	0	0	1
Sen24		Senior		6, 7, 8, 5, 12, 9, 4, 13, 11, 14, 2, 10, 1, 3	21, 20, 17, 24, 25, 23, 18, 22, 26, 15, 16, 19	Hepatology	Nephrology	CCU							7	0	0	0	0	0	0	0	0	0	0	0	0	0	0	0	0	1
Sen25		Senior		9, 12, 14, 11, 13, 10, 8, 7, 6, 5, 4, 3, 2, 1	23, 24, 20, 21, 19, 18, 22, 25, 26, 17, 16, 15	Hematology	Hepatology	Cardiology							7	0	0	0	0	0	0	0	0	0	0	0	0	0	0	0	0	1
Sen26		Senior		11, 9, 8, 13, 12, 5, 7, 1, 3, 4, 2, 6, 10, 14	19, 20, 21, 17, 23, 24, 25, 15, 16, 22, 18, 26	Hepatology	InfectiousDisease	Nephrology							9	0	0	0	0	0	0	0	0	0	0	0	0	0	0	0	0	1
Sen27		Senior		9, 8, 7, 11, 13, 12, 5, 2, 6, 10, 14, 4, 3, 1	25, 24, 23, 21, 20, 19, 17, 16, 15, 18, 22, 26	CCU	Hepatology	InfectiousDisease							7	0	0	0	0	0	0	0	0	0	0	0	0	0	0	0	0	1
Sen28		Senior		5, 12, 7, 8, 13, 11, 9, 1, 4, 3, 2, 6, 10, 14	17, 16, 20, 19, 21, 24, 23, 15, 25, 18, 22, 26	Hepatology	InfectiousDisease	Cardiology							7	0	0	0	0	0	0	0	0	0	0	0	0	0	0	0	0	1
Sen29		Senior		9, 8, 7, 11, 13, 12, 5, 2, 6, 10, 14, 4, 3, 1	25, 24, 23, 21, 20, 19, 17, 16, 15, 18, 22, 26	CCU	Onc	Hepatology							7	0	0	0	0	0	0	0	0	0	0	0	0	0	0	0	0	1
Sen30		Senior		9, 11, 8, 12, 13, 14, 10, 7, 6, 5, 4, 3, 2, 1	25, 21, 23, 24, 20, 22, 18, 16, 17, 26, 19, 15	CCU	Hematology	Hepatology							7	0	0	0	0	0	0	0	0	0	0	0	0	0	0	0	0	1
Sen31		Senior		14, 5, 6, 12, 7, 4, 3, 1, 8, 2, 10, 9, 11, 13	15, 21, 18, 20, 22, 16, 19, 24, 17, 23, 25, 26	Hepatology	Cardiology	Nephrology							7	0	0	0	0	0	0	0	0	0	0	0	0	0	0	0	0	1
Sen32		Senior		5, 7, 8, 9, 4, 3, 11, 12, 1, 13, 6, 10, 14, 2	17, 16, 15, 19, 20, 21, 23, 24, 25, 18, 22, 26	Hepatology	Nephrology	Cardiology							7	0	0	0	0	0	0	0	0	0	0	0	0	0	0	0	0	1
Sen33		Senior		13, 14, 7, 1, 2, 3, 4, 5, 6, 8, 9, 10, 11, 12	22, 17, 23, 15, 16, 18, 19, 20, 21, 24, 25, 26	Nephrology	Hepatology	InfectiousDisease							9	0	0	0	0	0	0	0	0	0	0	0	0	0	0	0	0	1
Sen34		Senior		6, 5, 8, 9, 10, 13, 11, 12, 14, 4, 3, 2, 7, 1	17, 18, 24, 25, 20, 21, 23, 26, 19, 16, 22, 15	Hepatology	InfectiousDisease	Hematology							7	0	0	0	0	0	0	0	0	0	0	0	0	0	0	0	0	1
Sen35		Senior		2, 7, 12, 14, 8, 9, 10, 11, 13, 6, 5, 4, 3, 1	19, 18, 20, 21, 22, 16, 17, 23, 15, 24, 25, 26	Hepatology	Hematology	Cardiology							7	0	0	0	0	0	0	0	0	0	0	0	0	0	0	0	0	1
Sen36		Senior		2, 8, 6, 12, 11, 14, 3, 4, 7, 13, 1, 5, 9, 10	16, 15, 22, 23, 24, 25, 19, 26, 18, 20, 21, 17	Hematology	Cardiology	Hepatology							11	0	0	0	0	0	0	0	0	0	0	0	0	0	0	0	0	1
YPC Hepatology															26	0	0	0	0	0	0	0	0	0	0	0	0	0	0	0	0	0
YPC Cardiology (18)															26	0	0	0	0	0	0	0	0	0	0	0	0	0	0	0	0	0
MP Cardiology (4)															26	0	0	0	0	0	0	0	0	0	0	0	0	0	0	0	0	0
YPC SDU (24)															26	0	0	0	0	0	0	0	0	0	0	0	0	0	0	0	0	0
YPC Nephrology (15)															26	0	0	0	0	0	0	0	0	0	0	0	0	0	0	0	0	0
YPC InfectiousDisease (14)															26	0	0	0	0	0	0	0	0	0	0	0	0	0	0	0	0	0
YPC Hematology (10)															26	0	0	0	0	0	0	0	0	0	0	0	0	0	0	0	0	0
YPC Onc (10)															26	0	0	0	0	0	0	0	0	0	0	0	0	0	0	0	0	0
YPC Geriatrics (10)															26	0	0	0	0	0	0	0	0	0	0	0	0	0	0	0	0	0
YPC HIV (1 each)															26	0	0	0	0	0	0	0	0	0	0	0	0	0	0	0	0	0
MP InfectiousDisease (2)															26	0	0	0	0	0	0	0	0	0	0	0	0	0	0	0	0	0
MP Hepatology (2)															26	0	0	0	0	0	0	0	0	0	0	0	0	0	0	0	0	0
MP Hematology (4)															26	0	0	0	0	0	0	0	0	0	0	0	0	0	0	0	0	0
MP Onc (4)															26	0	0	0	0	0	0	0	0	0	0	0	0	0	0	0	0	0
MP SDU (4)															26	0	0	0	0	0	0	0	0	0	0	0	0	0	0	0	0	0
MP CCU (4)															26	0	0	0	0	0	0	0	0	0	0	0	0	0	0	0	0	0
MP MICU (8)															26	0	0	0	0	0	0	0	0	0	0	0	0	0	0	0	0	0
MP Medicine (8)															26	0	0	0	0	0	0	0	0	0	0	0	0	0	0	0	0	0
BRIDGEPORT RESIDENT															26	0	0	0	0	0	0	0	0	0	0	0	0	0	0	0	0	0
WATERBURY RESIDENT															26	0	0	0	0	0	0	0	0	0	0	0	0	0	0	0	0	0
ED CCU (7.5)															26	0	0	0	0	0	0	0	0	0	0	0	0	0	0	0	0	0
ED MICU 1															26	0	0	0	0	0	0	0	0	0	0	0	0	0	0	0	0	0
ED MICU 2															26	0	0	0	0	0	0	0	0	0	0	0	0	0	0	0	0	0
SRC MICU-1 Int															26	0	0	0	0	0	0	0	0	0	0	0	0	0	0	0	0	0
SRC MICU-2 Int															26	0	0	0	0	0	0	0	0	0	0	0	0	0	0	0	0	0
SRC MICU-3 Int															26	0	0	0	0	0	0	0	0	0	0	0	0	0	0	0	0	0
SRC MICU NIGHTS															26	0	0	0	0	0	0	0	0	0	0	0	0	0	0	0	0	0
SRC JAC															26	0	0	0	0	0	0	0	0	0	0	0	0	0	0	0	0	0
SRC NF															26	0	0	0	0	0	0	0	0	0	0	0	0	0	0	0	0	0
SRC FLOOR-1 Int															26	0	0	0	0	0	0	0	0	0	0	0	0	0	0	0	0	0
SRC FLOOR-2 Int															26	0	0	0	0	0	0	0	0	0	0	0	0	0	0	0	0	0
SRC FLOOR-3 Int															26	0	0	0	0	0	0	0	0	0	0	0	0	0	0	0	0	0
SRC NIGHTS-1 Int															26	0	0	0	0	0	0	0	0	0	0	0	0	0	0	0	0	0
SRC NIGHTS-2 Int															26	0	0	0	0	0	0	0	0	0	0	0	0	0	0	0	0	0
YPC ED
YPC ED 2

## Sheet: Monthly Calendar
Rotation Block Schedule	Tuesday	Wednesday	Thursday	Friday	Saturday	Sunday	Monday	Tuesday	Wednesday	Thursday	Friday	Saturday	Sunday	Monday	Tuesday	Wednesday	Thursday	Friday	Saturday	Sunday	Monday	Tuesday	Wednesday	Thursday	Friday	Saturday	Sunday	Monday	Tuesday
InfectiousDisease Res 1	REG	REG	REG	OFF	REG	REG	REG	OFF	REG	REG	ON	POST	REG	REG	REG	REG	REG	OFF	REG	REG	REG	OFF	REG	REG	ON	POST	REG	REG
InfectiousDisease Int 1	REG	REG	REG	REG	REG	OFF	REG	REG	REG	REG	REG	REG	REG	OFF	REG	REG	REG	REG	REG	OFF	REG	REG	REG	REG	REG	REG	REG	OFF
InfectiousDisease Res 2	REG	REG	REG	ON	POST	REG	REG	REG	OFF	REG	REG	REG	OFF	REG	REG	REG	REG	ON	POST	REG	REG	REG	OFF	REG	REG	REG	OFF	REG
InfectiousDisease Int 2	REG	REG	OFF	REG	REG	REG	OFF	REG	REG	REG	REG	REG	REG	REG	REG	REG	OFF	REG	REG	REG	OFF	REG	REG	REG	REG	REG	REG	REG
Generalist Res 1	REG	REG	REG	OFF	ON	POST	REG	REG	REG	REG	REG	OFF	REG	REG	REG	REG	REG	OFF	ON	POST	REG	REG	REG	REG	REG	OFF	REG	REG
Generalist Int 1	REG	REG	REG	REG	REG	REG	REG	OFF	REG	REG	REG	REG	REG	OFF	REG	REG	REG	REG	REG	REG	REG	OFF	REG	REG	REG	REG	REG	OFF
Generalist Res 2	REG	REG	REG	REG	OFF	REG	REG	REG	OFF	REG	REG	ON	POST	REG	REG	REG	REG	REG	OFF	REG	REG	REG	OFF	REG	REG	ON	POST	REG
Generalist Int 2	REG	REG	OFF	REG	REG	REG	OFF	REG	REG	REG	REG	REG	REG	REG	REG	REG	OFF	REG	REG	REG	OFF	REG	REG	REG	REG	REG	REG	REG
InfectiousDisease Night Int	OFF	NIGHTS	NIGHTS	NIGHTS	NIGHTS	OFF	NIGHTS	NIGHTS	NIGHTS	NIGHTS	NIGHTS	OFF	NIGHTS	NIGHTS	OFF	NIGHTS	NIGHTS	NIGHTS	NIGHTS	OFF	NIGHTS	NIGHTS	NIGHTS	NIGHTS	NIGHTS	OFF	NIGHTS	NIGHTS
Generalist Night Int	NIGHTS	NIGHTS	NIGHTS	OFF	OFF	NIGHTS	NIGHTS	NIGHTS	NIGHTS	NIGHTS	OFF	NIGHTS	NIGHTS	NIGHTS	NIGHTS	NIGHTS	NIGHTS	OFF	OFF	NIGHTS	NIGHTS	NIGHTS	NIGHTS	NIGHTS	OFF	NIGHTS	NIGHTS	NIGHTS
D&G Res NF	NIGHTS	NIGHTS	NIGHTS	OFF	OFF	NIGHTS	NIGHTS	NIGHTS	NIGHTS	NIGHTS	OFF	OFF	NIGHTS	NIGHTS	NIGHTS	NIGHTS	NIGHTS	OFF	OFF	NIGHTS	NIGHTS	NIGHTS	NIGHTS	NIGHTS	OFF	OFF	NIGHTS	NIGHTS
YSC NF	NIGHTS	NIGHTS	OFF	NIGHTS	NIGHTS	NIGHTS	NIGHTS	NIGHTS	NIGHTS	OFF	NIGHTS	NIGHTS	NIGHTS	OFF	NIGHTS	NIGHTS	OFF	NIGHTS	NIGHTS	NIGHTS	NIGHTS	NIGHTS	NIGHTS	OFF	NIGHTS	NIGHTS	NIGHTS	OFF
Medicine Res 1	REG	ON	POST	REG	REG	ON	POST	OFF	REG	ON	POST	OFF	REG	ON	POST	REG	REG	ON	POST	OFF	REG	ON	POST	REG	REG	ON	POST	OFF
Medicine Int 1	SHORT	REG	REG	OFF	REG	REG	REG	REG	OFF	REG	REG	REG	REG	REG	REG	REG	OFF	ON	POST	REG	REG	REG	REG	OFF	REG	ON	POST	REG
Medicine Res 2	REG	REG	ON	POST	OFF	REG	ON	POST	REG	REG	ON	POST	OFF	REG	ON	POST	OFF	REG	ON	POST	OFF	REG	ON	POST	REG	REG	ON	POST
Medicine Int 2	REG	REG	REG	REG	REG	REG	REG	REG	OFF	REG	ON	POST	REG	OFF	REG	REG	REG	OFF	ON	POST	REG	REG	REG	REG	OFF	REG	REG	REG
Medicine Res 3	POST	REG	REG	ON	POST	OFF	REG	ON	POST	REG	REG	ON	POST	OFF	REG	ON	POST	REG	REG	ON	POST	OFF	REG	ON	POST	OFF	REG	ON
Medicine Int 3	REG	REG	OFF	ON	POST	REG	REG	REG	REG	OFF	REG	ON	POST	REG	REG	REG	REG	OFF	REG	REG	REG	REG	OFF	REG	REG	REG	REG	REG
Medicine Res 4	ON	REG	OFF	REG	ON	POST	OFF	REG	ON	POST	REG	REG	ON	POST	REG	REG	ON	POST	OFF	REG	ON	POST	REG	REG	ON	POST	OFF	REG
Medicine Int 4	REG	REG	REG	OFF	ON	POST	REG	REG	REG	REG	OFF	REG	REG	REG	REG	REG	REG	REG	REG	REG	REG	REG	OFF	REG	ON	POST	REG	OFF
Medicine Int Nights	NIGHTS	NIGHTS	NIGHTS	OFF	OFF	NIGHTS	NIGHTS	NIGHTS	NIGHTS	NIGHTS	OFF	OFF	NIGHTS	NIGHTS	NIGHTS	NIGHTS	NIGHTS	OFF	OFF	NIGHTS	NIGHTS	NIGHTS	NIGHTS	NIGHTS	OFF	OFF	NIGHTS	NIGHTS
Cardiology Res 1	REG	REG	REG	REG	REG	REG	REG	REG	REG	REG	ON	POST	OFF	REG	REG	REG	REG	REG	REG	REG	REG	REG	REG	REG	ON	POST	OFF	REG
Cardiology Res 2	REG	REG	REG	ON	POST	OFF	REG	REG	REG	REG	REG	REG	REG	REG	REG	REG	REG	ON	POST	OFF	REG	REG	REG	REG	REG	REG	REG	REG
Hematology Res 1	OFF	REG	REG	ON	POST	OFF	REG	ON	POST	REG	REG	REG	REG	OFF	REG	NIGHTS	NIGHTS	OFF	NIGHTS	NIGHTS	NIGHTS	OFF	NIGHTS	NIGHTS	OFF	NIGHTS	NIGHTS	NIGHTS
Hematology Res 2	REG	NIGHTS	NIGHTS	OFF	NIGHTS	NIGHTS	NIGHTS	OFF	NIGHTS	NIGHTS	OFF	NIGHTS	NIGHTS	NIGHTS	OFF	REG	REG	ON	POST	OFF	REG	ON	POST	REG	REG	REG	REG	OFF
Hematology Int 1	SHORT	REG	OFF	REG	REG	REG	REG	REG	REG	REG	OFF	REG	REG	REG	REG	REG	OFF	REG	REG	REG	REG	REG	REG	REG	OFF	REG	REG	REG
Hematology Res 3	ON	POST	REG	REG	REG	REG	REG	OFF	REG	REG	ON	POST	OFF	REG	ON	POST	REG	REG	REG	REG	REG	OFF	REG	REG	ON	POST	OFF	REG
Hematology Int 2	LONG	REG	REG	OFF	REG	REG	REG	REG	REG	OFF	REG	REG	REG	REG	REG	REG	REG	OFF	REG	REG	REG	REG	REG	OFF	REG	REG	REG	REG
Hepatology Res 1 (Bridgeport)	OFF	REG	REG	ON	POST	OFF	REG	ON	POST	REG	REG	REG	REG	OFF	REG	NIGHTS	NIGHTS	OFF	NIGHTS	NIGHTS	NIGHTS	OFF	NIGHTS	NIGHTS	OFF	NIGHTS	NIGHTS	NIGHTS
Hepatology Res 2	REG	NIGHTS	NIGHTS	OFF	NIGHTS	NIGHTS	NIGHTS	OFF	NIGHTS	NIGHTS	OFF	NIGHTS	NIGHTS	NIGHTS	OFF	REG	REG	ON	POST	OFF	REG	ON	POST	REG	REG	REG	REG	OFF
Hepatology Int 1	REG	REG	OFF	REG	REG	REG	REG	REG	REG	REG	OFF	REG	REG	REG	REG	REG	OFF	REG	REG	REG	REG	REG	REG	REG	OFF	REG	REG	REG
Hepatology Res 3	ON	POST	REG	REG	REG	REG	REG	OFF	REG	REG	ON	POST	OFF	REG	ON	POST	REG	REG	REG	REG	REG	OFF	REG	REG	ON	POST	OFF	REG
Hepatology Int 2	REG	REG	REG	OFF	REG	REG	REG	REG	REG	OFF	REG	REG	REG	REG	REG	REG	REG	OFF	REG	REG	REG	REG	REG	OFF	REG	REG	REG	REG
MICU Res 1 (Green)	REG	REG	ON	POST	REG	REG	ON	POST	OFF	REG	ON	POST	OFF	REG	ON	POST	OFF	REG	ON	POST	REG	REG	ON	POST	OFF	REG	ON	POST
MICU Int 4 (Green)	REG	REG	ON	POST	REG	OFF	ON	POST	REG	REG	ON	POST	REG	OFF	REG	REG	REG	REG	REG	REG	OFF	REG	REG	REG	REG	OFF	REG	REG
MICU Int 2 (Green )	REG	REG	REG	REG	OFF	REG	REG	REG	REG	OFF	REG	REG	REG	REG	ON	POST	REG	OFF	ON	POST	REG	OFF	ON	POST	REG	REG	ON	POST
MICU Res 2 (Orange)	POST	REG	REG	ON	POST	OFF	REG	ON	POST	REG	REG	ON	POST	OFF	REG	ON	POST	OFF	REG	ON	POST	OFF	REG	ON	POST	REG	REG	ON
MICU Int 5 (Orange)	POST	REG	OFF	ON	POST	REG	REG	ON	POST	REG	OFF	ON	POST	REG	REG	ON	POST	REG	OFF	ON	POST	REG	OFF	ON	POST	REG	REG	ON
MICU Res 5	REG	REG	REG	OFF	REG	REG	REG	REG	REG	REG	OFF	REG	REG	REG	REG	OFF	REG	REG	REG	REG	REG	REG	OFF	REG	REG	REG	REG	REG
MICU Res 3 (Blue)	REG	ON	POST	OFF	REG	ON	POST	REG	REG	ON	POST	OFF	REG	ON	POST	OFF	REG	ON	POST	REG	REG	ON	POST	OFF	REG	ON	POST	REG
MICU Int 3 (Blue)	REG	REG	REG	REG	OFF	ON	POST	REG	OFF	ON	POST	REG	REG	REG	REG	REG	REG	REG	REG	OFF	REG	REG	REG	REG	OFF	ON	POST	REG
MICU Int 1 (Blue)	REG	ON	POST	REG	REG	REG	REG	OFF	REG	REG	REG	REG	OFF	ON	POST	REG	OFF	ON	POST	REG	OFF	ON	POST	REG	REG	REG	REG	REG
MICU Res 4 (Red)	ON	POST	REG	REG	ON	POST	OFF	REG	ON	POST	REG	REG	ON	POST	OFF	REG	ON	POST	OFF	REG	ON	POST	REG	REG	ON	POST	REG	OFF
MICU Int 6 (Red)	ON	POST	REG	OFF	ON	POST	REG	REG	ON	POST	REG	OFF	ON	POST	REG	OFF	ON	POST	REG	REG	ON	POST	REG	OFF	ON	POST	REG	REG
MICU Res 6	REG	OFF	REG	REG	REG	REG	REG	REG	OFF	REG	REG	REG	REG	REG	REG	REG	REG	OFF	REG	REG	REG	REG	REG	REG	OFF	REG	REG	REG
Onc Res 1	OFF	REG	REG	ON	POST	OFF	REG	ON	POST	REG	REG	REG	REG	OFF	REG	NIGHTS	NIGHTS	OFF	NIGHTS	NIGHTS	NIGHTS	OFF	NIGHTS	NIGHTS	OFF	NIGHTS	NIGHTS	NIGHTS
Onc Res 2	REG	NIGHTS	NIGHTS	OFF	NIGHTS	NIGHTS	NIGHTS	OFF	NIGHTS	NIGHTS	OFF	NIGHTS	NIGHTS	NIGHTS	OFF	REG	REG	ON	POST	OFF	REG	ON	POST	REG	REG	REG	REG	OFF
Onc Int 1	REG	REG	OFF	REG	REG	REG	REG	REG	REG	REG	OFF	REG	REG	REG	REG	REG	OFF	REG	REG	REG	REG	REG	REG	REG	OFF	REG	REG	REG
Onc Res 3	ON	REG	REG	REG	REG	REG	REG	OFF	REG	REG	ON	POST	OFF	REG	ON	REG	REG	REG	REG	REG	REG	OFF	REG	REG	ON	POST	OFF	REG
Onc Int 2	REG	REG	REG	OFF	REG	REG	REG	REG	REG	OFF	REG	REG	REG	REG	REG	REG	REG	OFF	REG	REG	REG	REG	REG	OFF	REG	REG	REG	REG
CCU Res 1	REG	REG	REG	REG	OFF	REG	REG	REG	REG	REG	REG	OFF	REG	REG	REG	REG	REG	REG	OFF	REG	REG	REG	REG	REG	REG	OFF	REG	REG
CCU INT 1	REG	REG	REG	OFF	REG	REG	REG	REG	REG	REG	OFF	REG	REG	REG	REG	REG	REG	OFF	REG	REG	REG	REG	REG	REG	OFF	REG	REG	REG
CCU Res 2	REG	REG	REG	OFF	REG	REG	REG	REG	OFF	REG	REG	ON	POST	REG	REG	REG	REG	OFF	REG	REG	REG	REG	OFF	REG	REG	ON	POST	REG
CCU INT 2	REG	REG	REG	REG	REG	OFF	REG	REG	REG	REG	REG	REG	REG	OFF	REG	REG	REG	REG	REG	REG	REG	REG	REG	OFF	REG	REG	REG	OFF
CCU Res 3	REG	REG	REG	REG	ON	POST	OFF	REG	REG	REG	OFF	REG	REG	REG	REG	REG	OFF	REG	ON	POST	REG	REG	REG	REG	OFF	REG	REG	REG
CCU INT 3	REG	REG	REG	REG	REG	REG	REG	OFF	REG	REG	REG	REG	OFF	REG	REG	REG	REG	REG	REG	REG	REG	OFF	REG	REG	REG	REG	OFF	REG
CCU Night Res	NIGHTS	NIGHTS	NIGHTS	OFF	OFF	NIGHTS	NIGHTS	NIGHTS	NIGHTS	NIGHTS	OFF	OFF	NIGHTS	NIGHTS	NIGHTS	NIGHTS	NIGHTS	OFF	OFF	NIGHTS	NIGHTS	NIGHTS	NIGHTS	NIGHTS	OFF	OFF	NIGHTS	NIGHTS
CCU Int NF 1	NIGHTS	OFF	REG	REG	OFF	OFF	REG	REG	REG	NIGHTS	NIGHTS	NIGHTS	NIGHTS	NIGHTS	NIGHTS	OFF	REG	REG	OFF	OFF	REG	REG	REG	NIGHTS	NIGHTS	NIGHTS	NIGHTS	NIGHTS
CCU Int NF 2	REG	REG	NIGHTS	NIGHTS	NIGHTS	NIGHTS	NIGHTS	NIGHTS	OFF	REG	REG	OFF	OFF	REG	REG	REG	NIGHTS	NIGHTS	NIGHTS	NIGHTS	NIGHTS	NIGHTS	OFF	REG	REG	OFF	OFF	REG
Nephrology Res 1	REG	REG	REG	REG	REG	OFF	REG	REG	REG	REG	REG	OFF	REG	REG	REG	REG	REG	REG	REG	OFF	REG	REG	REG	REG	REG	OFF	REG	REG
Nephrology Int 1	REG	REG	REG	REG	REG	OFF	REG	REG	REG	REG	REG	OFF	REG	REG	REG	REG	REG	REG	REG	OFF	REG	REG	REG	REG	REG	OFF	REG	REG
Nephrology Res 2	REG	REG	REG	REG	OFF	REG	REG	REG	REG	REG	REG	REG	OFF	REG	REG	REG	REG	REG	OFF	REG	REG	REG	REG	REG	REG	REG	OFF	REG
Nephrology Int 2	REG	REG	REG	REG	OFF	REG	REG	REG	REG	REG	REG	REG	OFF	REG	REG	REG	REG	REG	OFF	REG	REG	REG	REG	REG	REG	REG	OFF	REG
Nephrology Nights	NIGHTS	NIGHTS	NIGHTS	NIGHTS	NIGHTS	NIGHTS	OFF	OFF	NIGHTS	NIGHTS	NIGHTS	NIGHTS	OFF	NIGHTS	NIGHTS	NIGHTS	NIGHTS	NIGHTS	NIGHTS	NIGHTS	OFF	OFF	NIGHTS	NIGHTS	NIGHTS	NIGHTS	OFF	NIGHTS
SDU 1	OFF	REG	REG	REG	REG	REG	OFF	REG	REG	REG	REG	REG	REG	REG	OFF	REG	REG	REG	REG	REG	OFF	REG	REG	REG	REG	REG	REG	REG
SDU 2	REG	REG	REG	REG	REG	REG	REG	OFF	REG	REG	REG	REG	REG	OFF	REG	REG	REG	REG	REG	REG	REG	OFF	REG	REG	REG	REG	REG	OFF
SDU 3	REG	OFF	REG	REG	REG	REG	REG	REG	OFF	REG	REG	REG	REG	REG	REG	OFF	REG	REG	REG	REG	REG	REG	OFF	REG	REG	REG	REG	REG
VAMed1 Res 1	REG	ON	POST	OFF	REG	ON	POST	REG	REG	ON	POST	OFF	REG	ON	POST	REG	REG	ON	POST	OFF	REG	ON	POST	OFF	REG	ON	POST	REG
VAMed1 Int 1	REG	REG	REG	REG	OFF	REG	REG	OFF	REG	REG	REG	REG	OFF	REG	REG	REG	OFF	REG	REG	REG	REG	REG	REG	REG	OFF	REG	REG	REG
VAMed1 Res 2	POST	REG	REG	ON	POST	OFF	REG	ON	POST	REG	REG	ON	POST	OFF	REG	ON	POST	OFF	REG	ON	POST	REG	REG	ON	POST	OFF	REG	ON
VAMed1 Int 2	REG	REG	OFF	REG	REG	REG	REG	REG	REG	OFF	REG	REG	REG	REG	REG	REG	REG	REG	OFF	REG	REG	REG	REG	REG	REG	REG	OFF	REG
VAMed2 Res 1	REG	REG	ON	POST	OFF	REG	ON	POST	REG	REG	ON	POST	OFF	REG	ON	POST	REG	REG	ON	POST	OFF	REG	ON	POST	OFF	REG	ON	POST
VAMed2 Int 1	REG	REG	REG	REG	REG	OFF	REG	REG	OFF	REG	REG	REG	REG	REG	REG	REG	OFF	REG	ON	REG	REG	REG	REG	REG	REG	OFF	REG	REG
VAMed2 Res 2	ON	REG	REG	REG	ON	POST	OFF	REG	ON	POST	OFF	REG	ON	POST	REG	REG	ON	POST	OFF	REG	ON	POST	REG	REG	ON	POST	OFF	REG
VAMed2 Int 2	REG	REG	OFF	REG	REG	REG	REG	REG	REG	REG	REG	OFF	REG	REG	REG	REG	REG	REG	REG	OFF	REG	REG	OFF	REG	ON	REG	REG	REG
VAMed3 Res 1	REG	ON	POST	OFF	REG	ON	POST	REG	REG	ON	POST	OFF	REG	ON	POST	REG	REG	ON	POST	OFF	REG	ON	POST	OFF	REG	ON	POST	REG
VAMed3 Int 1	REG	REG	REG	REG	OFF	REG	REG	OFF	REG	REG	REG	REG	OFF	REG	REG	REG	OFF	REG	REG	REG	REG	REG	REG	REG	OFF	REG	REG	REG
VAMed3 Res 2	POST	REG	REG	ON	POST	OFF	REG	ON	POST	REG	REG	ON	POST	OFF	REG	ON	POST	OFF	REG	ON	POST	REG	REG	ON	POST	OFF	REG	ON
VAMed3 Int 2	REG	REG	OFF	REG	REG	REG	REG	REG	REG	OFF	REG	REG	REG	REG	REG	REG	REG	REG	OFF	REG	REG	REG	REG	REG	REG	REG	OFF	REG
Hosp Res 2	REG	REG	ON	POST	OFF	REG	ON	POST	REG	REG	ON	POST	OFF	REG	ON	POST	REG	REG	ON	POST	OFF	REG	ON	POST	OFF	REG	ON	POST
Hosp Int 2	REG	REG	REG	REG	REG	OFF	REG	REG	OFF	REG	REG	REG	REG	REG	REG	REG	OFF	REG	REG	REG	REG	REG	REG	REG	REG	OFF	REG	REG
Hosp Res 1	ON	POST	OFF	REG	REG	REG	REG	REG	REG	REG	REG	OFF	REG	REG	REG	REG	ON	POST	REG	OFF	ON	POST	REG	REG	ON	POST	REG	OFF
VA NIGHTS-1	NIGHTS	NIGHTS	NIGHTS	NIGHTS	OFF	OFF	NIGHTS	NIGHTS	NIGHTS	NIGHTS	NIGHTS	OFF	OFF	NIGHTS	NIGHTS	NIGHTS	NIGHTS	NIGHTS	OFF	OFF	NIGHTS	NIGHTS	NIGHTS	NIGHTS	NIGHTS	OFF	OFF	NIGHTS
VA NIGHTS-2	NIGHTS	NIGHTS	NIGHTS	NIGHTS	OFF	OFF	NIGHTS	NIGHTS	NIGHTS	NIGHTS	NIGHTS	OFF	OFF	NIGHTS	NIGHTS	NIGHTS	NIGHTS	NIGHTS	OFF	OFF	NIGHTS	NIGHTS	NIGHTS	NIGHTS	NIGHTS	OFF	OFF	NIGHTS
VA MICU Res 1	REG	REG	REG	REG	OFF	OFF	REG	REG	REG	REG	REG	OFF	OFF	REG	REG	REG	REG	REG	OFF	OFF	REG	REG	REG	REG	REG	OFF	OFF	REG
VA MICU Int	REG	REG	REG	REG	OFF	OFF	REG	REG	REG	REG	REG	OFF	OFF	REG	REG	REG	REG	REG	OFF	OFF	REG	REG	REG	REG	REG	OFF	OFF	REG
VA MICU Res 2	NIGHTS	NIGHTS	NIGHTS	OFF	OFF	NIGHTS	NIGHTS	NIGHTS	NIGHTS	NIGHTS	OFF	OFF	NIGHTS	NIGHTS	NIGHTS	NIGHTS	NIGHTS	OFF	OFF	NIGHTS	NIGHTS	NIGHTS	NIGHTS	NIGHTS	OFF	OFF	NIGHTS	NIGHTS
Geriatrics Res 1	OFF	REG	REG	ON	POST	OFF	REG	ON	POST	REG	REG	REG	REG	OFF	REG	NIGHTS	NIGHTS	OFF	NIGHTS	NIGHTS	NIGHTS	OFF	NIGHTS	NIGHTS	OFF	NIGHTS	NIGHTS	NIGHTS
Geriatrics Int 1	REG	REG	OFF	REG	REG	REG	REG	REG	REG	REG	OFF	REG	REG	REG	NIGHTS	NIGHTS	NIGHTS	NIGHTS	NIGHTS	OFF	OFF	NIGHTS	NIGHTS	NIGHTS	NIGHTS	NIGHTS	NIGHTS	OFF
Geriatrics Res 2	ON	POST	REG	REG	REG	REG	REG	OFF	REG	REG	ON	POST	OFF	REG	ON	POST	REG	REG	REG	REG	REG	OFF	REG	REG	ON	POST	OFF	REG
Geriatrics Int 2	REG	REG	REG	OFF	REG	REG	REG	REG	REG	OFF	REG	REG	REG	REG	REG	REG	REG	OFF	REG	REG	REG	REG	REG	OFF	REG	REG	REG	REG
Geriatrics Res 3	REG	NIGHTS	NIGHTS	OFF	NIGHTS	NIGHTS	NIGHTS	OFF	NIGHTS	NIGHTS	OFF	NIGHTS	NIGHTS	NIGHTS	OFF	REG	REG	ON	POST	OFF	REG	ON	POST	REG	REG	REG	REG	OFF
Geriatrics Int 3	NIGHTS	NIGHTS	NIGHTS	NIGHTS	NIGHTS	OFF	OFF	NIGHTS	NIGHTS	NIGHTS	NIGHTS	NIGHTS	NIGHTS	OFF	REG	REG	OFF	REG	REG	REG	REG	REG	REG	REG	OFF	REG	REG	REG
JEOPARDY 1	OFF	OFF	OFF	OFF	OFF	OFF	OFF	OFF	OFF	OFF	OFF	OFF	OFF	OFF	OFF	OFF	OFF	OFF	OFF	OFF	OFF	OFF	OFF	OFF	OFF	OFF	OFF	OFF	OFF
JEOPARDY 2	OFF	OFF	OFF	OFF	OFF	OFF	OFF	OFF	OFF	OFF	OFF	OFF	OFF	OFF	OFF	OFF	OFF	OFF	OFF	OFF	OFF	OFF	OFF	OFF	OFF	OFF	OFF	OFF	OFF
JEOPARDY 3	OFF	OFF	OFF	OFF	OFF	OFF	OFF	OFF	OFF	OFF	OFF	OFF	OFF	OFF	OFF	OFF	OFF	OFF	OFF	OFF	OFF	OFF	OFF	OFF	OFF	OFF	OFF	OFF	OFF
JEOPARDY 4	OFF	OFF	OFF	OFF	OFF	OFF	OFF	OFF	OFF	OFF	OFF	OFF	OFF	OFF	OFF	OFF	OFF	OFF	OFF	OFF	OFF	OFF	OFF	OFF	OFF	OFF	OFF	OFF	OFF
EMERGENCY 1	OFF	OFF	OFF	OFF	OFF	OFF	OFF	OFF	OFF	OFF	OFF	OFF	OFF	OFF	OFF	OFF	OFF	OFF	OFF	OFF	OFF	OFF	OFF	OFF	OFF	OFF	OFF	OFF	OFF
EMERGENCY 2	OFF	OFF	OFF	OFF	OFF	OFF	OFF	OFF	OFF	OFF	OFF	OFF	OFF	OFF	OFF	OFF	OFF	OFF	OFF	OFF	OFF	OFF	OFF	OFF	OFF	OFF	OFF	OFF	OFF
EMERGENCY 3	OFF	OFF	OFF	OFF	OFF	OFF	OFF	OFF	OFF	OFF	OFF	OFF	OFF	OFF	OFF	OFF	OFF	OFF	OFF	OFF	OFF	OFF	OFF	OFF	OFF	OFF	OFF	OFF	OFF
EMERGENCY 4	OFF	OFF	OFF	OFF	OFF	OFF	OFF	OFF	OFF	OFF	OFF	OFF	OFF	OFF	OFF	OFF	OFF	OFF	OFF	OFF	OFF	OFF	OFF	OFF	OFF	OFF	OFF	OFF	OFF
EMERGENCY 5	OFF	OFF	OFF	OFF	OFF	OFF	OFF	OFF	OFF	OFF	OFF	OFF	OFF	OFF	OFF	OFF	OFF	OFF	OFF	OFF	OFF	OFF	OFF	OFF	OFF	OFF	OFF	OFF	OFF
EMERGENCY 6	OFF	OFF	OFF	OFF	OFF	OFF	OFF	OFF	OFF	OFF	OFF	OFF	OFF	OFF	OFF	OFF	OFF	OFF	OFF	OFF	OFF	OFF	OFF	OFF	OFF	OFF	OFF	OFF	OFF
EMERGENCY 7	OFF	OFF	OFF	OFF	OFF	OFF	OFF	OFF	OFF	OFF	OFF	OFF	OFF	OFF	OFF	OFF	OFF	OFF	OFF	OFF	OFF	OFF	OFF	OFF	OFF	OFF	OFF	OFF	OFF
SRC MICU-1	REG	REG	REG	REG	REG	REG	REG	REG	REG	REG	REG	REG	REG	REG	REG	REG	REG	REG	REG	REG	REG	REG	REG	REG	REG	REG	REG	REG	REG
SRC MICU-2	REG	REG	REG	REG	REG	REG	REG	REG	REG	REG	REG	REG	REG	REG	REG	REG	REG	REG	REG	REG	REG	REG	REG	REG	REG	REG	REG	REG	REG
SRC MICU-3	REG	REG	REG	REG	REG	REG	REG	REG	REG	REG	REG	REG	REG	REG	REG	REG	REG	REG	REG	REG	REG	REG	REG	REG	REG	REG	REG	REG	REG
SRC MICU NIGHTS	NIGHTS	NIGHTS	NIGHTS	NIGHTS	NIGHTS	NIGHTS	NIGHTS	NIGHTS	NIGHTS	NIGHTS	NIGHTS	NIGHTS	NIGHTS	NIGHTS	NIGHTS	NIGHTS	NIGHTS	NIGHTS	NIGHTS	NIGHTS	NIGHTS	NIGHTS	NIGHTS	NIGHTS	NIGHTS	NIGHTS	NIGHTS	NIGHTS	NIGHTS
SRC JAC	OFF	OFF	OFF	OFF	OFF	OFF	OFF	OFF	OFF	OFF	OFF	OFF	OFF	OFF	OFF	OFF	OFF	OFF	OFF	OFF	OFF	OFF	OFF	OFF	OFF	OFF	OFF	OFF	OFF
SRC NF	NIGHTS	NIGHTS	NIGHTS	NIGHTS	NIGHTS	NIGHTS	NIGHTS	NIGHTS	NIGHTS	NIGHTS	NIGHTS	NIGHTS	NIGHTS	NIGHTS	NIGHTS	NIGHTS	NIGHTS	NIGHTS	NIGHTS	NIGHTS	NIGHTS	NIGHTS	NIGHTS	NIGHTS	NIGHTS	NIGHTS	NIGHTS	NIGHTS	NIGHTS
SRC FLOOR-1	REG	REG	REG	REG	REG	REG	REG	REG	REG	REG	REG	REG	REG	REG	REG	REG	REG	REG	REG	REG	REG	REG	REG	REG	REG	REG	REG	REG	REG
SRC FLOOR-2	REG	REG	REG	REG	REG	REG	REG	REG	REG	REG	REG	REG	REG	REG	REG	REG	REG	REG	REG	REG	REG	REG	REG	REG	REG	REG	REG	REG	REG
SRC FLOOR-3	REG	REG	REG	REG	REG	REG	REG	REG	REG	REG	REG	REG	REG	REG	REG	REG	REG	REG	REG	REG	REG	REG	REG	REG	REG	REG	REG	REG	REG
SRC NIGHTS-1	NIGHTS	NIGHTS	NIGHTS	NIGHTS	NIGHTS	NIGHTS	NIGHTS	NIGHTS	NIGHTS	NIGHTS	NIGHTS	NIGHTS	NIGHTS	NIGHTS	NIGHTS	NIGHTS	NIGHTS	NIGHTS	NIGHTS	NIGHTS	NIGHTS	NIGHTS	NIGHTS	NIGHTS	NIGHTS	NIGHTS	NIGHTS	NIGHTS	NIGHTS
SRC NIGHTS-2	NIGHTS	NIGHTS	NIGHTS	NIGHTS	NIGHTS	NIGHTS	NIGHTS	NIGHTS	NIGHTS	NIGHTS	NIGHTS	NIGHTS	NIGHTS	NIGHTS	NIGHTS	NIGHTS	NIGHTS	NIGHTS	NIGHTS	NIGHTS	NIGHTS	NIGHTS	NIGHTS	NIGHTS	NIGHTS	NIGHTS	NIGHTS	NIGHTS	NIGHTS
SRC Stroke	REG	REG	REG	REG	REG	REG	REG	REG	REG	REG	REG	REG	REG	REG	REG	REG	REG	REG	REG	REG	REG	REG	REG	REG	REG	REG	REG	REG	REG
SRC NICU	REG	REG	REG	REG	REG	REG	REG	REG	REG	REG	REG	REG	REG	REG	REG	REG	REG	REG	REG	REG	REG	REG	REG	REG	REG	REG	REG	REG	REG
BU Elective	OFF	OFF	OFF	OFF	OFF	OFF	OFF	OFF	OFF	OFF	OFF	OFF	OFF	OFF	OFF	OFF	OFF	OFF	OFF	OFF	OFF	OFF	OFF	OFF	OFF	OFF	OFF	OFF	OFF
NB Elective	OFF	OFF	OFF	OFF	OFF	OFF	OFF	OFF	OFF	OFF	OFF	OFF	OFF	OFF	OFF	OFF	OFF	OFF	OFF	OFF	OFF	OFF	OFF	OFF	OFF	OFF	OFF	OFF	OFF
VACATION	OFF	OFF	OFF	OFF	OFF	OFF	OFF	OFF	OFF	OFF	OFF	OFF	OFF	OFF	OFF	OFF	OFF	OFF	OFF	OFF	OFF	OFF	OFF	OFF	OFF	OFF	OFF	OFF	OFF
SRC AMB	OFF	OFF	OFF	OFF	OFF	OFF	OFF	OFF	OFF	OFF	OFF	OFF	OFF	OFF	OFF	OFF	OFF	OFF	OFF	OFF	OFF	OFF	OFF	OFF	OFF	OFF	OFF	OFF	OFF
VA AMB	OFF	OFF	OFF	OFF	OFF	OFF	OFF	OFF	OFF	OFF	OFF	OFF	OFF	OFF	OFF	OFF	OFF	OFF	OFF	OFF	OFF	OFF	OFF	OFF	OFF	OFF	OFF	OFF	OFF
SURGERY	OFF	OFF	OFF	OFF	OFF	OFF	OFF	OFF	OFF	OFF	OFF	OFF	OFF	OFF	OFF	OFF	OFF	OFF	OFF	OFF	OFF	OFF	OFF	OFF	OFF	OFF	OFF	OFF	OFF
HOLD	OFF	OFF	OFF	OFF	OFF	OFF	OFF	OFF	OFF	OFF	OFF	OFF	OFF	OFF	OFF	OFF	OFF	OFF	OFF	OFF	OFF	OFF	OFF	OFF	OFF	OFF	OFF	OFF	OFF
IHE	OFF	OFF	OFF	OFF	OFF	OFF	OFF	OFF	OFF	OFF	OFF	OFF	OFF	OFF	OFF	OFF	OFF	OFF	OFF	OFF	OFF	OFF	OFF	OFF	OFF	OFF	OFF	OFF	OFF
CHIEF ELECTIVE	OFF	OFF	OFF	OFF	OFF	OFF	OFF	OFF	OFF	OFF	OFF	OFF	OFF	OFF	OFF	OFF	OFF	OFF	OFF	OFF	OFF	OFF	OFF	OFF	OFF	OFF	OFF	OFF	OFF
ANESTHESIA	OFF	OFF	OFF	OFF	OFF	OFF	OFF	OFF	OFF	OFF	OFF	OFF	OFF	OFF	OFF	OFF	OFF	OFF	OFF	OFF	OFF	OFF	OFF	OFF	OFF	OFF	OFF	OFF	OFF
PAT	OFF	OFF	OFF	OFF	OFF	OFF	OFF	OFF	OFF	OFF	OFF	OFF	OFF	OFF	OFF	OFF	OFF	OFF	OFF	OFF	OFF	OFF	OFF	OFF	OFF	OFF	OFF	OFF	OFF
NEUROLOGY YNHH CONSULT	OFF	OFF	OFF	OFF	OFF	OFF	OFF	OFF	OFF	OFF	OFF	OFF	OFF	OFF	OFF	OFF	OFF	OFF	OFF	OFF	OFF	OFF	OFF	OFF	OFF	OFF	OFF	OFF	OFF
YPH WS-3	OFF	OFF	OFF	OFF	OFF	OFF	OFF	OFF	OFF	OFF	OFF	OFF	OFF	OFF	OFF	OFF	OFF	OFF	OFF	OFF	OFF	OFF	OFF	OFF	OFF	OFF	OFF	OFF	OFF
VA-8 EAST	OFF	OFF	OFF	OFF	OFF	OFF	OFF	OFF	OFF	OFF	OFF	OFF	OFF	OFF	OFF	OFF	OFF	OFF	OFF	OFF	OFF	OFF	OFF	OFF	OFF	OFF	OFF	OFF	OFF
PREP (VA)	OFF	OFF	OFF	OFF	OFF	OFF	OFF	OFF	OFF	OFF	OFF	OFF	OFF	OFF	OFF	OFF	OFF	OFF	OFF	OFF	OFF	OFF	OFF	OFF	OFF	OFF	OFF	OFF	OFF
NEUROLOGY YNHH FLOORS	OFF	OFF	OFF	OFF	OFF	OFF	OFF	OFF	OFF	OFF	OFF	OFF	OFF	OFF	OFF	OFF	OFF	OFF	OFF	OFF	OFF	OFF	OFF	OFF	OFF	OFF	OFF	OFF	OFF
YPH LV-2	OFF	OFF	OFF	OFF	OFF	OFF	OFF	OFF	OFF	OFF	OFF	OFF	OFF	OFF	OFF	OFF	OFF	OFF	OFF	OFF	OFF	OFF	OFF	OFF	OFF	OFF	OFF	OFF	OFF
NEUROLOGY VA	OFF	OFF	OFF	OFF	OFF	OFF	OFF	OFF	OFF	OFF	OFF	OFF	OFF	OFF	OFF	OFF	OFF	OFF	OFF	OFF	OFF	OFF	OFF	OFF	OFF	OFF	OFF	OFF	OFF
CNRU	OFF	OFF	OFF	OFF	OFF	OFF	OFF	OFF	OFF	OFF	OFF	OFF	OFF	OFF	OFF	OFF	OFF	OFF	OFF	OFF	OFF	OFF	OFF	OFF	OFF	OFF	OFF	OFF	OFF
	OFF	OFF	OFF	OFF	OFF	OFF	OFF	OFF	OFF	OFF	OFF	OFF	OFF	OFF	OFF	OFF	OFF	OFF	OFF	OFF	OFF	OFF	OFF	OFF	OFF	OFF	OFF	OFF	OFF

## Sheet: Monthly Calendar Display
Rotation Block Schedule	Tuesday	Wednesday	Thursday	Friday	Saturday	Sunday	Monday	Tuesday	Wednesday	Thursday	Friday	Saturday	Sunday	Monday	Tuesday	Wednesday	Thursday	Friday	Saturday	Sunday	Monday	Tuesday	Wednesday	Thursday	Friday	Saturday	Sunday	Monday	Tuesday
InfectiousDisease Res 1	ADMIT	REGULAR	ADMIT	REGULAR	ADMIT	REGULAR	ADMIT	OFF	ADMIT	REGULAR	ADMIT-ON	POST	ADMIT	OFF	ADMIT	REGULAR	ADMIT	OFF	ADMIT	REGULAR	ADMIT	OFF	ADMIT	REGULAR	ADMIT-ON	POST	ADMIT	REGULAR
InfectiousDisease Int 1	ADMIT	REGULAR	ADMIT	OFF	ADMIT	REGULAR	ADMIT	REGULAR	ADMIT	OFF	ADMIT	REGULAR	ADMIT	REGULAR	ADMIT	REGULAR	ADMIT	REGULAR	ADMIT	OFF	ADMIT	REGULAR	ADMIT	OFF	ADMIT	REGULAR	ADMIT	REGULAR
InfectiousDisease Res 2	REGULAR	ADMIT	REGULAR	ADMIT-ON	POST	ADMIT	REGULAR	ADMIT	OFF	ADMIT	REGULAR	ADMIT	OFF	ADMIT	REGULAR	ADMIT	REGULAR	ADMIT-ON	POST	ADMIT	OFF	ADMIT	REGULAR	ADMIT	REGULAR	ADMIT	OFF	ADMIT
InfectiousDisease Int 2	REGULAR	ADMIT	OFF	ADMIT	REGULAR	ADMIT	OFF	ADMIT	REGULAR	ADMIT	REGULAR	ADMIT	REGULAR	ADMIT	REGULAR	ADMIT	OFF	ADMIT	REGULAR	ADMIT	REGULAR	ADMIT	OFF	ADMIT	REGULAR	ADMIT	REGULAR	ADMIT
Generalist Res 1	ADMIT	REGULAR	ADMIT	OFF	ADMIT-ON	POST	ADMIT	REGULAR	ADMIT	OFF	ADMIT	REGULAR	ADMIT	REGULAR	ADMIT	REGULAR	ADMIT	OFF	ADMIT-ON	POST	ADMIT	REGULAR	ADMIT	OFF	ADMIT	REGULAR	ADMIT	REGULAR
Generalist Int 1	ADMIT	REGULAR	ADMIT	REGULAR	ADMIT	REGULAR	ADMIT	OFF	ADMIT	REGULAR	ADMIT	OFF	ADMIT	REGULAR	ADMIT	REGULAR	ADMIT	REGULAR	ADMIT	REGULAR	ADMIT	OFF	ADMIT	REGULAR	ADMIT	OFF	ADMIT	REGULAR
Generalist Res 2	REGULAR	ADMIT	REGULAR	ADMIT	OFF	ADMIT	REGULAR	ADMIT	OFF	ADMIT	REGULAR	ADMIT-ON	POST	ADMIT	REGULAR	ADMIT	REGULAR	ADMIT	OFF	ADMIT	REGULAR	ADMIT	OFF	ADMIT	REGULAR	ADMIT-ON	POST	ADMIT
Generalist Int 2	REGULAR	ADMIT	OFF	ADMIT	REGULAR	ADMIT	OFF	ADMIT	REGULAR	ADMIT	REGULAR	ADMIT	REGULAR	ADMIT	REGULAR	ADMIT	OFF	ADMIT	REGULAR	ADMIT	OFF	ADMIT	REGULAR	ADMIT	REGULAR	ADMIT	REGULAR	ADMIT
InfectiousDisease Night Int	OFF	NIGHTS	NIGHTS	NIGHTS	NIGHTS	OFF	NIGHTS	NIGHTS	NIGHTS	NIGHTS	NIGHTS	OFF	NIGHTS	NIGHTS	OFF	NIGHTS	NIGHTS	NIGHTS	NIGHTS	OFF	NIGHTS	NIGHTS	NIGHTS	NIGHTS	NIGHTS	OFF	NIGHTS	NIGHTS
Generalist Night Int	NIGHTS	NIGHTS	NIGHTS	OFF	OFF	NIGHTS	NIGHTS	NIGHTS	NIGHTS	NIGHTS	OFF	NIGHTS	NIGHTS	NIGHTS	NIGHTS	NIGHTS	NIGHTS	OFF	OFF	NIGHTS	NIGHTS	NIGHTS	NIGHTS	NIGHTS	OFF	NIGHTS	NIGHTS	NIGHTS
D&G Res NF	NIGHTS	NIGHTS	NIGHTS	OFF	OFF	NIGHTS	NIGHTS	NIGHTS	NIGHTS	NIGHTS	OFF	OFF	NIGHTS	NIGHTS	NIGHTS	NIGHTS	NIGHTS	OFF	OFF	NIGHTS	NIGHTS	NIGHTS	NIGHTS	NIGHTS	OFF	OFF	NIGHTS	NIGHTS
YSC NF	INFECTIOUSDISEASE	CCU	OFF	GENERALIST	GENERALIST	INFECTIOUSDISEASE	NEPHROLOGY	NEPHROLOGY	CCU	OFF	GENERALIST	INFECTIOUSDISEASE	NEPHROLOGY	OFF	INFECTIOUSDISEASE	CCU	OFF	GENERALIST	GENERALIST	INFECTIOUSDISEASE	NEPHROLOGY	NEPHROLOGY	CCU	OFF	GENERALIST	INFECTIOUSDISEASE	NEPHROLOGY	OFF
Medicine Res 1	REGULAR	ADMIT-ON	POST-CALL	REGULAR	REGULAR	ADMIT-ON	POST-CALL	OFF	REGULAR	ADMIT-ON	POST-CALL	OFF	REGULAR	ADMIT-ON	POST-CALL	REGULAR	REGULAR	ADMIT-ON	POST-CALL	OFF	REGULAR	ADMIT-ON	POST-CALL	REGULAR	REGULAR	ADMIT-ON	POST-CALL	OFF
Medicine Int 1	REGULAR	ADMIT-LONG	POST-SHORT	OFF	REGULAR	ADMIT-LONG	POST-SHORT	REGULAR	OFF	ADMIT-LONG	POST-SHORT	REGULAR	REGULAR	ADMIT-LONG	POST-SHORT	REGULAR	OFF	ADMIT-ON	POST-CALL	REGULAR	REGULAR	ADMIT-LONG	POST-SHORT	OFF	REGULAR	ADMIT-ON	POST-CALL	REGULAR
Medicine Res 2	REGULAR	REGULAR	ADMIT-ON	POST-CALL	OFF	REGULAR	ADMIT-ON	POST-CALL	REGULAR	REGULAR	ADMIT-ON	POST-CALL	OFF	REGULAR	ADMIT-ON	POST-CALL	OFF	REGULAR	ADMIT-ON	POST-CALL	OFF	REGULAR	ADMIT-ON	POST-CALL	REGULAR	REGULAR	ADMIT-ON	POST-CALL
Medicine Int 2	REGULAR	REGULAR	ADMIT-LONG	POST-SHORT	REGULAR	REGULAR	ADMIT-LONG	POST-SHORT	OFF	REGULAR	ADMIT-ON	POST-CALL	REGULAR	OFF	ADMIT-LONG	POST-SHORT	REGULAR	OFF	ADMIT-ON	POST-CALL	REGULAR	REGULAR	ADMIT-LONG	POST-SHORT	OFF	REGULAR	ADMIT-LONG	POST-SHORT
Medicine Res 3	POST-CALL	REGULAR	REGULAR	ADMIT-ON	POST-CALL	OFF	REGULAR	ADMIT-ON	POST-CALL	REGULAR	REGULAR	ADMIT-ON	POST-CALL	OFF	REGULAR	ADMIT-ON	POST-CALL	REGULAR	REGULAR	ADMIT-ON	POST-CALL	OFF	REGULAR	ADMIT-ON	POST-CALL	OFF	REGULAR	ADMIT-ON
Medicine Int 3	REGULAR	REGULAR	OFF	ADMIT-ON	POST-CALL	REGULAR	REGULAR	ADMIT-LONG	POST-SHORT	OFF	REGULAR	ADMIT-ON	POST-CALL	REGULAR	REGULAR	ADMIT-LONG	POST-SHORT	OFF	REGULAR	ADMIT-LONG	POST-SHORT	REGULAR	OFF	ADMIT-LONG	POST-SHORT	REGULAR	REGULAR	ADMIT-LONG
Medicine Res 4	ADMIT-ON	REGULAR	OFF	REGULAR	ADMIT-ON	POST-CALL	OFF	REGULAR	ADMIT-ON	POST-CALL	REGULAR	REGULAR	ADMIT-ON	POST-CALL	REGULAR	REGULAR	ADMIT-ON	POST-CALL	OFF	REGULAR	ADMIT-ON	POST-CALL	REGULAR	REGULAR	ADMIT-ON	POST-CALL	OFF	REGULAR
Medicine Int 4	ADMIT-LONG	POST-SHORT	REGULAR	OFF	ADMIT-ON	POST-CALL	REGULAR	REGULAR	ADMIT-LONG	POST-SHORT	OFF	REGULAR	ADMIT-LONG	POST-SHORT	REGULAR	REGULAR	ADMIT-LONG	POST-SHORT	REGULAR	REGULAR	ADMIT-LONG	POST-SHORT	OFF	REGULAR	ADMIT-ON	POST-CALL	REGULAR	OFF
Medicine Int Nights	NIGHTS	NIGHTS	NIGHTS	OFF	OFF	NIGHTS	NIGHTS	NIGHTS	NIGHTS	NIGHTS	OFF	OFF	NIGHTS	NIGHTS	NIGHTS	NIGHTS	NIGHTS	OFF	OFF	NIGHTS	NIGHTS	NIGHTS	NIGHTS	NIGHTS	OFF	OFF	NIGHTS	NIGHTS
Cardiology Res 1	Regular	Admit	Regular	Admit	Admit	Admit	Regular	Admit	Regular	Admit	Regular/CCU Night	POST	OFF	Admit	Regular	Admit	Regular	Admit	Admit	Admit	Regular	Admit	Regular	Admit	Regular/CCU Night	POST	OFF	Admit
Cardiology Res 2	Admit	Regular	Admit	Regular/CCU Night	POST	OFF	Admit	Regular	Admit	Regular	Admit	Admit	Admit	Regular	Admit	Regular	Admit	Regular/CCU Night	POST	OFF	Admit	Regular	Admit	Regular	Admit	Admit	Admit	Regular
Hematology Res 1	OFF	LONG	SHORT	ADMIT-ON	POST	OFF	LONG	ADMIT-ON	POST	LONG	SHORT	LONG	LONG	OFF	SHORT	NIGHTS	NIGHTS	OFF	NIGHTS	NIGHTS	NIGHTS	OFF	NIGHTS	NIGHTS	OFF	NIGHTS	NIGHTS	NIGHTS
Hematology Res 2	SHORT	NIGHTS	NIGHTS	OFF	NIGHTS	NIGHTS	NIGHTS	OFF	NIGHTS	NIGHTS	OFF	NIGHTS	NIGHTS	NIGHTS	OFF	LONG	SHORT	ADMIT-ON	POST	OFF	LONG	ADMIT-ON	POST	LONG	SHORT	LONG	LONG	OFF
Hematology Int 1	SHORT	LONG	OFF	LONG	SHORT	SHORT	LONG	LONG	SHORT	LONG	OFF	LONG	LONG	SHORT	SHORT	LONG	OFF	LONG	SHORT	SHORT	LONG	LONG	SHORT	LONG	OFF	LONG	LONG	SHORT
Hematology Res 3	ADMIT-ON	POST	LONG	SHORT	LONG	LONG	SHORT	OFF	LONG	SHORT	ADMIT-ON	POST	OFF	LONG	ADMIT-ON	POST	LONG	SHORT	LONG	LONG	SHORT	OFF	LONG	SHORT	ADMIT-ON	POST	OFF	LONG
Hematology Int 2	LONG	SHORT	LONG	OFF	LONG	LONG	SHORT	SHORT	LONG	OFF	LONG	SHORT	SHORT	LONG	LONG	SHORT	LONG	OFF	LONG	LONG	SHORT	SHORT	LONG	OFF	LONG	SHORT	SHORT	LONG
Hepatology Res 1 (Bridgeport)	OFF	LONG	SHORT	ADMIT-ON	POST	OFF	LONG	ADMIT-ON	POST	LONG	SHORT	LONG	LONG	OFF	SHORT	NIGHTS	NIGHTS	OFF	NIGHTS	NIGHTS	NIGHTS	OFF	NIGHTS	NIGHTS	OFF	NIGHTS	NIGHTS	NIGHTS
Hepatology Res 2	SHORT	NIGHTS	NIGHTS	OFF	NIGHTS	NIGHTS	NIGHTS	OFF	NIGHTS	NIGHTS	OFF	NIGHTS	NIGHTS	NIGHTS	OFF	LONG	SHORT	ADMIT-ON	POST	OFF	LONG	ADMIT-ON	POST	LONG	SHORT	LONG	LONG	OFF
Hepatology Int 1	SHORT	LONG	OFF	LONG	SHORT	SHORT	LONG	LONG	SHORT	LONG	OFF	LONG	LONG	SHORT	SHORT	LONG	OFF	LONG	SHORT	SHORT	LONG	LONG	SHORT	LONG	OFF	LONG	LONG	SHORT
Hepatology Res 3	ADMIT-ON	POST	LONG	SHORT	LONG	LONG	SHORT	OFF	LONG	SHORT	ADMIT-ON	POST	OFF	LONG	ADMIT-ON	POST	LONG	SHORT	LONG	LONG	SHORT	OFF	LONG	SHORT	ADMIT-ON	POST	OFF	LONG
Hepatology Int 2	LONG	SHORT	LONG	OFF	LONG	LONG	SHORT	SHORT	LONG	OFF	LONG	SHORT	SHORT	LONG	LONG	SHORT	LONG	OFF	LONG	LONG	SHORT	SHORT	LONG	OFF	LONG	SHORT	SHORT	LONG
MICU Res 1 (Green)	POST-POST	PRE-CALL	ADMIT-ON	POST-CALL	POST-POST	PRE-CALL	ADMIT-ON	POST-CALL	OFF	PRE-CALL	ADMIT-ON	POST-CALL	OFF	PRE-CALL	ADMIT-ON	POST-CALL	OFF	PRE-CALL	ADMIT-ON	POST-CALL	POST-POST	PRE-CALL	ADMIT-ON	POST-CALL	OFF	PRE-CALL	ADMIT-ON	POST-CALL
MICU Int 4 (Green)	POST-POST	PRE-CALL	ADMIT-ON	POST-CALL	POST-POST	OFF	REGULAR	REGULAR	REGULAR	PRE-CALL	ADMIT-ON	POST-CALL	POST-POST	OFF	REGULAR	REGULAR	REGULAR	REGULAR	ADMIT-ON	POST-CALL	OFF	REGULAR	REGULAR	REGULAR	REGULAR	OFF	ADMIT-ON	POST-CALL
MICU Int 2 (Green )	REGULAR	REGULAR	REGULAR	REGULAR	OFF	PRE-CALL	ADMIT-ON	POST-CALL	POST-POST	OFF	REGULAR	REGULAR	REGULAR	PRE-CALL	ADMIT-ON	POST-CALL	POST-POST	OFF	REGULAR	REGULAR	REGULAR	OFF	ADMIT-ON	POST-CALL	POST-POST	REGULAR	REGULAR	REGULAR
MICU Res 2 (Orange)	POST-CALL	POST-POST	PRE-CALL	ADMIT-ON	POST-CALL	OFF	PRE-CALL	ADMIT-ON	POST-CALL	POST-POST	PRE-CALL	ADMIT-ON	POST-CALL	OFF	PRE-CALL	ADMIT-ON	POST-CALL	OFF	PRE-CALL	ADMIT-ON	POST-CALL	OFF	PRE-CALL	ADMIT-ON	POST-CALL	POST-POST	PRE-CALL	ADMIT-ON
MICU Int 5 (Orange)	POST-CALL	POST-POST	OFF	ADMIT-ON	POST-CALL	POST-POST	PRE-CALL	ADMIT-ON	POST-CALL	POST-POST	OFF	ADMIT-ON	POST-CALL	POST-POST	PRE-CALL	ADMIT-ON	POST-CALL	POST-POST	OFF	ADMIT-ON	POST-CALL	POST-POST	OFF	ADMIT-ON	POST-CALL	POST-POST	PRE-CALL	ADMIT-ON
MICU Res 5	DAYFLOAT ORANGE	SWING	SWING	OFF	DAYFLOAT ORANGE	SWING/FLOAT ORANGE	SWING/FLOAT RED	DAYFLOAT GREEN	SWING/FLOAT GREEN	SWING/FLOAT ORANGE	OFF	DAYFLOAT GREEN	DAYFLOAT ORANGE	SWING/FLOAT ORANGE	SWING/FLOAT RED	OFF	DAYFLOAT ORANGE	SWING/FLOAT ORANGE	SWING/FLOAT RED	DAYFLOAT GREEN	DAYFLOAT ORANGE	SWING/FLOAT ORANGE	OFF	DAYFLOAT GREEN	SWING/FLOAT GREEN	SWING	SWING	DAYFLOAT GREEN
MICU Res 3 (Blue)	PRE-CALL	ADMIT-ON	POST-CALL	OFF	PRE-CALL	ADMIT-ON	POST-CALL	POST-POST	PRE-CALL	ADMIT-ON	POST-CALL	OFF	PRE-CALL	ADMIT-ON	POST-CALL	OFF	PRE-CALL	ADMIT-ON	POST-CALL	POST-POST	PRE-CALL	ADMIT-ON	POST-CALL	OFF	PRE-CALL	ADMIT-ON	POST-CALL	POST-POST
MICU Int 3 (Blue)	PRE-CALL	ADMIT-ON	POST-CALL	POST-POST	OFF	REGULAR	REGULAR	REGULAR	OFF	ADMIT-ON	POST-CALL	POST-POST	REGULAR	REGULAR	REGULAR	REGULAR	REGULAR	ADMIT-ON	POST-CALL	OFF	REGULAR	REGULAR	REGULAR	REGULAR	OFF	ADMIT-ON	POST-CALL	POST-POST
MICU Int 1 (Blue)	REGULAR	REGULAR	REGULAR	REGULAR	PRE-CALL	ADMIT-ON	POST-CALL	OFF	REGULAR	REGULAR	REGULAR	REGULAR	OFF	ADMIT-ON	POST-CALL	POST-POST	OFF	REGULAR	REGULAR	REGULAR	OFF	ADMIT-ON	POST-CALL	POST-POST	REGULAR	REGULAR	REGULAR	REGULAR
MICU Res 4 (Red)	ADMIT-ON	POST-CALL	POST-POST	PRE-CALL	ADMIT-ON	POST-CALL	OFF	PRE-CALL	ADMIT-ON	POST-CALL	POST-POST	PRE-CALL	ADMIT-ON	POST-CALL	OFF	PRE-CALL	ADMIT-ON	POST-CALL	OFF	PRE-CALL	ADMIT-ON	POST-CALL	POST-POST	PRE-CALL	ADMIT-ON	POST-CALL	POST-POST	OFF
MICU Int 6 (Red)	ADMIT-ON	POST-CALL	POST-POST	OFF	ADMIT-ON	POST-CALL	POST-POST	PRE-CALL	ADMIT-ON	POST-CALL	POST-POST	OFF	ADMIT-ON	POST-CALL	POST-POST	OFF	ADMIT-ON	POST-CALL	POST-POST	PRE-CALL	ADMIT-ON	POST-CALL	POST-POST	OFF	ADMIT-ON	POST-CALL	POST-POST	PRE-CALL
MICU Res 6	SWING	OFF	DAYFLOAT BLUE	SWING/FLOAT BLUE	SWING	DAYFLOAT RED	DAYFLOAT BLUE	SWING	OFF	DAYFLOAT RED	SWING	SWING/FLOAT BLUE	SWING/FLOAT GREEN	DAYFLOAT RED	DAYFLOAT BLUE	SWING/FLOAT BLUE	SWING/FLOAT GREEN	OFF	DAYFLOAT BLUE	SWING	SWING	DAYFLOAT RED	SWING	SWING/FLOAT BLUE	OFF	DAYFLOAT RED	DAYFLOAT BLUE	SWING/FLOAT RED
Onc Res 1	OFF	WHITE REG	WHITE REG	WHITE ADMIT-ON	POST	OFF	WHITE REG	WHITE ADMIT-ON	POST	WHITE REG	WHITE REG	WHITE REG	WHITE REG	OFF	WHITE REG	NIGHTS	NIGHTS	OFF	NIGHTS	NIGHTS	NIGHTS	OFF	NIGHTS	NIGHTS	OFF	NIGHTS	NIGHTS	NIGHTS
Onc Res 2	WHITE REG	NIGHTS	NIGHTS	OFF	NIGHTS	NIGHTS	NIGHTS	OFF	NIGHTS	NIGHTS	OFF	NIGHTS	NIGHTS	NIGHTS	OFF	WHITE REG	WHITE REG	WHITE ADMIT-ON	POST	OFF	WHITE REG	WHITE ADMIT-ON	POST	WHITE REG	WHITE REG	WHITE REG	WHITE REG	OFF
Onc Int 1	WHITE REG	WHITE REG	OFF	WHITE REG	WHITE REG	WHITE REG	WHITE REG	WHITE REG	WHITE REG	WHITE REG	OFF	WHITE REG	WHITE REG	WHITE REG	WHITE REG	WHITE REG	OFF	WHITE REG	WHITE REG	WHITE REG	WHITE REG	WHITE REG	WHITE REG	WHITE REG	OFF	WHITE REG	WHITE REG	WHITE REG
Onc Res 3	BLUE ADMIT-ON	BLUE REG	BLUE REG	BLUE REG	BLUE REG	BLUE REG	BLUE REG	OFF	BLUE REG	BLUE REG	BLUE ADMIT-ON	POST	OFF	BLUE REG	BLUE ADMIT-ON	POST/BLUE REG	BLUE REG	BLUE REG	BLUE REG	BLUE REG	BLUE REG	OFF	BLUE REG	BLUE REG	BLUE ADMIT-ON	POST	OFF	BLUE REG
Onc Int 2	BLUE REG	BLUE REG	BLUE REG	OFF	BLUE REG	BLUE REG	BLUE REG	BLUE REG	BLUE REG	OFF	BLUE REG	BLUE REG	BLUE REG	BLUE REG	BLUE REG	BLUE REG	BLUE REG	OFF	BLUE REG	BLUE REG	BLUE REG	BLUE REG	BLUE REG	OFF	BLUE REG	BLUE REG	BLUE REG	BLUE REG
CCU Res 1	ADMIT	REGULAR	ADMIT	REGULAR	OFF	ADMIT	REGULAR	ADMIT	REGULAR	ADMIT	REGULAR	OFF	ADMIT	REGULAR	ADMIT	REGULAR	ADMIT	REGULAR	OFF	ADMIT	REGULAR	ADMIT	REGULAR	ADMIT	REGULAR	OFF	ADMIT	REGULAR
CCU INT 1	ADMIT	REGULAR	ADMIT	OFF	REGULAR	ADMIT	REGULAR	ADMIT	REGULAR	ADMIT	OFF	REGULAR	ADMIT	REGULAR	ADMIT	REGULAR	ADMIT	OFF	REGULAR	ADMIT	REGULAR	ADMIT	REGULAR	ADMIT	OFF	REGULAR	ADMIT	REGULAR
CCU Res 2	REGULAR	ADMIT	REGULAR	OFF	ADMIT	REGULAR	ADMIT	REGULAR	OFF	REGULAR	ADMIT	ADMIT-ON	POST-CALL	REGULAR	REGULAR	ADMIT	REGULAR	OFF	ADMIT	REGULAR	ADMIT	REGULAR	OFF	REGULAR	ADMIT	ADMIT-ON	POST-CALL	REGULAR
CCU INT 2	REGULAR	ADMIT	REGULAR	REGULAR	ADMIT	OFF	ADMIT	REGULAR	REGULAR	REGULAR	ADMIT	REGULAR	REGULAR	OFF	REGULAR	ADMIT	REGULAR	REGULAR	ADMIT	REGULAR	ADMIT	REGULAR	REGULAR	OFF	ADMIT	REGULAR	REGULAR	OFF
CCU Res 3	REGULAR	REGULAR	REGULAR	ADMIT	ADMIT-ON	POST-CALL	OFF	REGULAR	ADMIT	REGULAR	OFF	ADMIT	REGULAR	ADMIT	REGULAR	REGULAR	OFF	ADMIT	ADMIT-ON	POST-CALL	REGULAR	REGULAR	ADMIT	REGULAR	OFF	ADMIT	REGULAR	ADMIT
CCU INT 3	REGULAR	REGULAR	REGULAR	ADMIT	REGULAR	REGULAR	REGULAR	OFF	ADMIT	REGULAR	REGULAR	ADMIT	OFF	ADMIT	REGULAR	REGULAR	REGULAR	ADMIT	REGULAR	REGULAR	REGULAR	OFF	ADMIT	REGULAR	REGULAR	ADMIT	OFF	ADMIT
CCU Night Res	NIGHTS	NIGHTS	NIGHTS	OFF	OFF	NIGHTS	NIGHTS	NIGHTS	NIGHTS	NIGHTS	OFF	OFF	NIGHTS	NIGHTS	NIGHTS	NIGHTS	NIGHTS	OFF	OFF	NIGHTS	NIGHTS	NIGHTS	NIGHTS	NIGHTS	OFF	OFF	NIGHTS	NIGHTS
CCU Int NF 1	NIGHTS	OFF	FLOAT	FLOAT	OFF	OFF	FLOAT	FLOAT	FLOAT	NIGHTS	NIGHTS	NIGHTS	NIGHTS	NIGHTS	NIGHTS	OFF	FLOAT	FLOAT	OFF	OFF	FLOAT	FLOAT	FLOAT	NIGHTS	NIGHTS	NIGHTS	NIGHTS	NIGHTS
CCU Int NF 2	FLOAT	FLOAT	NIGHTS	NIGHTS	NIGHTS	NIGHTS	NIGHTS	NIGHTS	OFF	FLOAT	FLOAT	OFF	OFF	FLOAT	FLOAT	FLOAT	NIGHTS	NIGHTS	NIGHTS	NIGHTS	NIGHTS	NIGHTS	OFF	FLOAT	FLOAT	OFF	OFF	FLOAT
Nephrology Res 1	ADMIT	REGULAR	ADMIT	REGULAR	OFF	ADMIT	ADMIT	REGULAR	ADMIT	REGULAR	ADMIT	ADMIT	OFF	REGULAR	ADMIT	REGULAR	ADMIT	REGULAR	OFF	ADMIT	ADMIT	REGULAR	ADMIT	REGULAR	ADMIT	ADMIT	OFF	REGULAR
Nephrology Int 1	ADMIT	REGULAR	ADMIT	REGULAR	ADMIT	OFF	ADMIT	REGULAR	ADMIT	REGULAR	ADMIT	OFF	ADMIT	REGULAR	ADMIT	REGULAR	ADMIT	REGULAR	ADMIT	OFF	ADMIT	REGULAR	ADMIT	REGULAR	ADMIT	OFF	ADMIT	REGULAR
Nephrology Res 2	REGULAR	ADMIT	REGULAR	ADMIT	ADMIT	OFF	REGULAR	ADMIT	REGULAR	ADMIT	REGULAR	OFF	ADMIT	ADMIT	REGULAR	ADMIT	REGULAR	ADMIT	ADMIT	OFF	REGULAR	ADMIT	REGULAR	ADMIT	REGULAR	OFF	ADMIT	ADMIT
Nephrology Int 2	REGULAR	ADMIT	REGULAR	ADMIT	OFF	ADMIT	REGULAR	ADMIT	REGULAR	ADMIT	REGULAR	ADMIT	OFF	ADMIT	REGULAR	ADMIT	REGULAR	ADMIT	OFF	ADMIT	REGULAR	ADMIT	REGULAR	ADMIT	REGULAR	ADMIT	OFF	ADMIT
Nephrology Nights	NIGHTS	NIGHTS	NIGHTS	NIGHTS	NIGHTS	NIGHTS	OFF	OFF	NIGHTS	NIGHTS	NIGHTS	NIGHTS	OFF	NIGHTS	NIGHTS	NIGHTS	NIGHTS	NIGHTS	NIGHTS	NIGHTS	OFF	OFF	NIGHTS	NIGHTS	NIGHTS	NIGHTS	OFF	NIGHTS
SDU 1	OFF	ADMIT	SHORT	REGULAR	ADMIT	SHORT	OFF	ADMIT	REGULAR	REGULAR	ADMIT	SHORT	REGULAR	ADMIT	OFF	ADMIT	SHORT	REGULAR	ADMIT	SHORT	OFF	ADMIT	REGULAR	REGULAR	ADMIT	SHORT	REGULAR	ADMIT
SDU 2	ADMIT	REGULAR	ADMIT	SHORT	REGULAR	ADMIT	REGULAR	OFF	ADMIT	SHORT	REGULAR	ADMIT	SHORT	OFF	ADMIT	REGULAR	ADMIT	SHORT	REGULAR	ADMIT	REGULAR	OFF	ADMIT	SHORT	REGULAR	ADMIT	SHORT	OFF
SDU 3	REGULAR	OFF	REGULAR	ADMIT	SHORT	REGULAR	ADMIT	REGULAR	OFF	ADMIT	SHORT	REGULAR	ADMIT	REGULAR	REGULAR	OFF	REGULAR	ADMIT	SHORT	REGULAR	ADMIT	REGULAR	OFF	ADMIT	SHORT	REGULAR	ADMIT	REGULAR
VAMed1 Res 1	REGULAR	ADMIT-ON	POST	OFF	REGULAR	ADMIT-ON	POST-CALL	REGULAR	REGULAR	ADMIT-ON	POST-CALL	OFF	REGULAR	ADMIT-ON	POST-CALL	REGULAR	REGULAR	ADMIT-ON	POST-CALL	OFF	REGULAR	ADMIT-ON	POST-CALL	OFF	REGULAR	ADMIT-ON	POST-CALL	REGULAR
VAMed1 Int 1	REGULAR	ADMIT	REGULAR	REGULAR	OFF	ADMIT	REGULAR	OFF	REGULAR	ADMIT	REGULAR	REGULAR	OFF	ADMIT	REGULAR	REGULAR	OFF	ADMIT	REGULAR	REGULAR	REGULAR	ADMIT	REGULAR	REGULAR	OFF	ADMIT	REGULAR	REGULAR
VAMed1 Res 2	POST	REGULAR	REGULAR	ADMIT-ON	POST-CALL	OFF	REGULAR	ADMIT-ON	POST-CALL	REGULAR	REGULAR	ADMIT-ON	POST-CALL	OFF	REGULAR	ADMIT-ON	POST-CALL	OFF	REGULAR	ADMIT-ON	POST-CALL	REGULAR	REGULAR	ADMIT-ON	POST-CALL	OFF	REGULAR	ADMIT-ON
VAMed1 Int 2	REGULAR	REGULAR	OFF	ADMIT	REGULAR	REGULAR	REGULAR	ADMIT	REGULAR	OFF	REGULAR	ADMIT	REGULAR	REGULAR	REGULAR	ADMIT	REGULAR	REGULAR	OFF	ADMIT	REGULAR	REGULAR	REGULAR	ADMIT	REGULAR	REGULAR	OFF	ADMIT
VAMed2 Res 1	REGULAR	REGULAR	ADMIT-ON	POST-CALL	OFF	REGULAR	ADMIT-ON	POST-CALL	REGULAR	REGULAR	ADMIT-ON	POST-CALL	OFF	REGULAR	ADMIT-ON	POST-CALL	REGULAR	REGULAR	ADMIT-ON	POST-CALL	OFF	REGULAR	ADMIT-ON	POST-CALL	OFF	REGULAR	ADMIT-ON	POST-CALL
VAMed2 Int 1	REGULAR	REGULAR	ADMIT	REGULAR	REGULAR	OFF	ADMIT	REGULAR	OFF	REGULAR	ADMIT	REGULAR	REGULAR	REGULAR	ADMIT	REGULAR	OFF	REGULAR	ADMIT	REGULAR	REGULAR	REGULAR	ADMIT	REGULAR	REGULAR	OFF	ADMIT	REGULAR
VAMed2 Res 2	ADMIT-ON	REGULAR	REGULAR	REGULAR	ADMIT-ON	POST-CALL	OFF	REGULAR	ADMIT-ON	POST-CALL	OFF	REGULAR	ADMIT-ON	POST-CALL	REGULAR	REGULAR	ADMIT-ON	POST-CALL	OFF	REGULAR	ADMIT-ON	POST-CALL	REGULAR	REGULAR	ADMIT-ON	POST-CALL	OFF	REGULAR
VAMed2 Int 2	ADMIT	REGULAR	OFF	REGULAR	ADMIT	REGULAR	REGULAR	REGULAR	ADMIT	REGULAR	REGULAR	OFF	ADMIT	REGULAR	REGULAR	REGULAR	ADMIT	REGULAR	REGULAR	OFF	ADMIT	REGULAR	OFF	REGULAR	ADMIT	REGULAR	REGULAR	REGULAR
VAMed3 Res 1	REGULAR	ADMIT-ON	POST	OFF	REGULAR	ADMIT-ON	POST-CALL	REGULAR	REGULAR	ADMIT-ON	POST-CALL	OFF	REGULAR	ADMIT-ON	POST-CALL	REGULAR	REGULAR	ADMIT-ON	POST-CALL	OFF	REGULAR	ADMIT-ON	POST-CALL	OFF	REGULAR	ADMIT-ON	POST-CALL	REGULAR
VAMed3 Int 1	REGULAR	ADMIT	REGULAR	REGULAR	OFF	ADMIT	REGULAR	OFF	REGULAR	ADMIT	REGULAR	REGULAR	OFF	ADMIT	REGULAR	REGULAR	OFF	ADMIT	REGULAR	REGULAR	REGULAR	ADMIT	REGULAR	REGULAR	OFF	ADMIT	REGULAR	REGULAR
VAMed3 Res 2	POST	REGULAR	REGULAR	ADMIT-ON	POST-CALL	OFF	REGULAR	ADMIT-ON	POST-CALL	REGULAR	REGULAR	ADMIT-ON	POST-CALL	OFF	REGULAR	ADMIT-ON	POST-CALL	OFF	REGULAR	ADMIT-ON	POST-CALL	REGULAR	REGULAR	ADMIT-ON	POST-CALL	OFF	REGULAR	ADMIT-ON
VAMed3 Int 2	REGULAR	REGULAR	OFF	ADMIT	REGULAR	REGULAR	REGULAR	ADMIT	REGULAR	OFF	REGULAR	ADMIT	REGULAR	REGULAR	REGULAR	ADMIT	REGULAR	REGULAR	OFF	ADMIT	REGULAR	REGULAR	REGULAR	ADMIT	REGULAR	REGULAR	OFF	ADMIT
Hosp Res 2	REGULAR	REGULAR	ADMIT-ON	POST-CALL	OFF	REGULAR	ADMIT-ON	POST-CALL	REGULAR	REGULAR	ADMIT-ON	POST-CALL	OFF	REGULAR	ADMIT-ON	POST-CALL	REGULAR	REGULAR	ADMIT-ON	POST-CALL	OFF	REGULAR	ADMIT-ON	POST-CALL	OFF	REGULAR	ADMIT-ON	POST
Hosp Int 2	REGULAR	REGULAR	ADMIT	REGULAR	REGULAR	OFF	ADMIT	REGULAR	OFF	REGULAR	ADMIT	REGULAR	REGULAR	REGULAR	ADMIT	REGULAR	OFF	REGULAR	ADMIT	REGULAR	REGULAR	REGULAR	ADMIT	REGULAR	REGULAR	OFF	ADMIT	REGULAR
Hosp Res 1	ADMIT-ON	POST	OFF	REGULAR	ADMIT	REGULAR	REGULAR	REGULAR	ADMIT	REGULAR	REGULAR	OFF	ADMIT	REGULAR	REGULAR	REGULAR	ADMIT-ON	POST	REGULAR	OFF	ADMIT-ON	POST	REGULAR	REGULAR	ADMIT-ON	POST	REGULAR	OFF
VA NIGHTS-1	NIGHT	NIGHT	NIGHT	NIGHT	OFF	OFF	NIGHT	NIGHT	NIGHT	NIGHT	NIGHT	OFF	OFF	NIGHT	NIGHT	NIGHT	NIGHT	NIGHT	OFF	OFF	NIGHT	NIGHT	NIGHT	NIGHT	NIGHT	OFF	OFF	NIGHT
VA NIGHTS-2	NIGHT	NIGHT	NIGHT	NIGHT	OFF	OFF	NIGHT	NIGHT	NIGHT	NIGHT	NIGHT	OFF	OFF	NIGHT	NIGHT	NIGHT	NIGHT	NIGHT	OFF	OFF	NIGHT	NIGHT	NIGHT	NIGHT	NIGHT	OFF	OFF	NIGHT
VA MICU Res 1	REGULAR	REGULAR	REGULAR	REGULAR	OFF	OFF	REGULAR	REGULAR	REGULAR	REGULAR	REGULAR	OFF	OFF	REGULAR	REGULAR	REGULAR	REGULAR	REGULAR	OFF	OFF	REGULAR	REGULAR	REGULAR	REGULAR	REGULAR	OFF	OFF	REGULAR
VA MICU Int	REGULAR	REGULAR	REGULAR	REGULAR	OFF	OFF	REGULAR	REGULAR	REGULAR	REGULAR	REGULAR	OFF	OFF	REGULAR	REGULAR	REGULAR	REGULAR	REGULAR	OFF	OFF	REGULAR	REGULAR	REGULAR	REGULAR	REGULAR	OFF	OFF	REGULAR
VA MICU Res 2	NIGHTS	NIGHTS	NIGHTS	OFF	OFF	NIGHTS	NIGHTS	NIGHTS	NIGHTS	NIGHTS	OFF	OFF	NIGHTS	NIGHTS	NIGHTS	NIGHTS	NIGHTS	OFF	OFF	NIGHTS	NIGHTS	NIGHTS	NIGHTS	NIGHTS	OFF	OFF	NIGHTS	NIGHTS
Geriatrics Res 1	OFF	ADMIT	OFF	ADMIT	ADMIT-ON	POST	REGULAR	ADMIT	OFF	REGULAR	ADMIT	ADMIT-ON	POST	ADMIT	REGULAR	NIGHTS	NIGHTS	NIGHTS	OFF	NIGHTS	OFF	NIGHTS	NIGHTS	NIGHTS	NIGHTS	OFF	NIGHTS	NIGHTS
Geriatrics Int 1	REGULAR	ADMIT	REGULAR	ADMIT	ADMIT	REGULAR	OFF	ADMIT	REGULAR	OFF	ADMIT	ADMIT	REGULAR	ADMIT	NIGHTS	NIGHTS	NIGHTS	NIGHTS	NIGHTS	OFF	OFF	NIGHTS	NIGHTS	NIGHTS	NIGHTS	NIGHTS	NIGHTS	OFF
Geriatrics Res 2	ADMIT-ON	POST	ADMIT	OFF	REGULAR	ADMIT	ADMIT-ON	POST	ADMIT	ADMIT	OFF	REGULAR	ADMIT	REGULAR	ADMIT-ON	POST	ADMIT	OFF	REGULAR	ADMIT	ADMIT-ON	POST	ADMIT	ADMIT	OFF	REGULAR	ADMIT	REGULAR
Geriatrics Int 2	ADMIT	REGULAR	ADMIT	REGULAR	OFF	ADMIT	ADMIT	REGULAR	ADMIT	ADMIT	REGULAR	OFF	ADMIT	REGULAR	ADMIT	REGULAR	ADMIT	REGULAR	OFF	ADMIT	ADMIT	REGULAR	ADMIT	ADMIT	REGULAR	OFF	ADMIT	REGULAR
Geriatrics Res 3	REGULAR	NIGHTS	NIGHTS	NIGHTS	OFF	NIGHTS	OFF	NIGHTS	NIGHTS	NIGHTS	NIGHTS	OFF	NIGHTS	NIGHTS	OFF	ADMIT	OFF	ADMIT	ADMIT-ON	POST	REGULAR	ADMIT	REGULAR	OFF	ADMIT	ADMIT-ON	POST	ADMIT
Geriatrics Int 3	NIGHTS	NIGHTS	NIGHTS	NIGHTS	NIGHTS	OFF	OFF	NIGHTS	NIGHTS	NIGHTS	NIGHTS	NIGHTS	NIGHTS	OFF	REGULAR	ADMIT	REGULAR	ADMIT	ADMIT	REGULAR	OFF	ADMIT	REGULAR	REGULAR	ADMIT	ADMIT	OFF	ADMIT

## Sheet: Daily Calendar
Date
InfectiousDisease Res 1 ADMIT																														Re35		Re35		Re35		Re35				Re35		Re35		Re35		Re35		Re35
InfectiousDisease Res 1 REGULAR																													Re35		Re35		Re35				Re35						Re35				Re35
InfectiousDisease Res 1 OFF																																			Re35						Re35				Re35				Re35
InfectiousDisease Res 1 ADMIT-ON																																						Re35
InfectiousDisease Res 1 POST																																							Re35
InfectiousDisease Int 1 ADMIT
InfectiousDisease Int 1 REGULAR
InfectiousDisease Int 1 OFF
InfectiousDisease Res 2 REGULAR					Se34				Se34				Se34		Se34	Se34						Se34		Se34																				Se26
InfectiousDisease Res 2 ADMIT				Se34		Se34		Se34		Se34		Se34		Se34					Se34		Se34		Se34		Se34		Se34																Se26				Se26		Se26
InfectiousDisease Res 2 ADMIT-ON																	Se34																												Se26
InfectiousDisease Res 2 POST			Se34															Se34																												Se26
InfectiousDisease Res 2 OFF							Se34				Se34									Se34						Se34																						Se26
InfectiousDisease Int 2 REGULAR			An9				An9		An9		An9		An9					An9		An9				An9		An9																Ne3				Ne3		Ne3
InfectiousDisease Int 2 ADMIT		An9		An9		An9		An9		An9		An9		An9	An9		An9		An9		An9		An9		An9		An9																Ne3		Ne3		Ne3		Ne3
InfectiousDisease Int 2 OFF	An9				An9											An9						An9																						Ne3
Generalist Res 1 ADMIT					Se15		Se15		Se15		Se15		Se15		Se15	Se15				Se15		Se15		Se15		Se15		Se15		Re39				Re39		Re39		Re39		Re39		Re39		Re39				Re39
Generalist Res 1 REGULAR						Se15				Se15		Se15		Se15							Se15				Se15		Se15		Re39						Re39				Re39		Re39		Re39						Re39
Generalist Res 1 OFF								Se15									Se15						Se15								Re39						Re39								Re39
Generalist Res 1 ADMIT-ON			Se15															Se15														Re39														Re39
Generalist Res 1 POST				Se15															Se15														Re39														Re39
Generalist Int 1 ADMIT	Ps3		Ps3		Ps3		Ps3		Ps3		Ps3		Ps3			Ps3		Ps3		Ps3		Ps3		Ps3		Ps3		Ps13		Ps13		Ps13		Ps13		Ps13		Ps13		Ps13		Ps13		Ps13		Ps13		Ps13
Generalist Int 1 REGULAR		Ps3		Ps3				Ps3				Ps3		Ps3	Ps3		Ps3		Ps3				Ps3				Ps3		Ps13		Ps13		Ps13				Ps13				Ps13		Ps13		Ps13		Ps13
Generalist Int 1 OFF						Ps3				Ps3											Ps3				Ps3										Ps13				Ps13										Ps13
Generalist Res 2 REGULAR					Re38				Re38				Re38		Re38	Re29				Re29				Re29				Re29		Re29				Re29				Re29				Re29		Re27				Re27
Generalist Res 2 ADMIT				Re38		Re38		Re38				Re38		Re38			Re29		Re29		Re29		Re29				Re29		Re29		Re29		Re29		Re29		Re29				Re29		Re27		Re27		Re27		Re27
Generalist Res 2 OFF			Re38				Re38											Re29				Re29										Re29				Re29										Re27
Generalist Res 2 ADMIT-ON										Re38															Re29														Re29
Generalist Res 2 POST											Re38															Re29														Re29
Generalist Int 2 REGULAR			Ps7				Ps7		Ps7		Ps7		Ps7					Td39				Td39		Td39		Td39		Ps6				Ps6				Ps6		Ps6		Ps6		Ps6				Ps6
Generalist Int 2 ADMIT		Ps7		Ps7		Ps7		Ps7		Ps7		Ps7		Ps7	Td39		Td39		Td39		Td39		Td39		Td39		Td39		Ps6		Ps6		Ps6		Ps6		Ps6		Ps6		Ps6		Ps6		Ps6		Ps6		Ps6
Generalist Int 2 OFF	Ps7				Ps7											Td39				Td39										Ps6				Ps6										Ps6				Ps6
InfectiousDisease Night Int OFF				Ps10						Ps10			Ps10						Ps7						Ps7			Ps5					Ps5						Ps5			An7					An7
InfectiousDisease Night Int NIGHTS	Ps10	Ps10	Ps10		Ps10	Ps10	Ps10	Ps10	Ps10		Ps10	Ps10		Ps10	Ps7	Ps7	Ps7	Ps7		Ps7	Ps7	Ps7	Ps7	Ps7		Ps7	Ps7		Ps5	Ps5	Ps5	Ps5		Ps5	Ps5	Ps5	Ps5	Ps5		Ps5	Ps5		An7	An7	An7	An7		An7	An7
Generalist Night Int NIGHTS	Td18			Td18	Td18	Td18	Td18	Td18		Td18	Td18	Td18	Td18	Td18	Ps12	Ps12			Ps12	Ps12	Ps12	Ps12	Ps12		Ps12	Ps12	Ps12	Td38	Td38	Td38			Td38	Td38	Td38	Td38	Td38		Td38	Td38	Td38	Ps12	Ps12	Ps12			Ps12	Ps12	Ps12
Generalist Night Int OFF		Td18	Td18						Td18								Ps12	Ps12						Ps12							Td38	Td38						Td38							Ps12	Ps12
D&G Res NF NIGHTS				Se28	Se28	Se28	Se28	Se28			Se28	Se28	Se28	Se28	Se28	Se33			Se33	Se33	Se33	Se33	Se33			Se33	Se33	Se33	Se18	Se18			Se18	Se18	Se18	Se18	Se18			Se18	Se18	Se18	Re30	Re30			Re30	Re30	Re30
D&G Res NF OFF			Se28						Se28	Se28							Se33	Se33						Se33	Se33						Se18	Se18						Se18	Se18						Re30	Re30
YSC NF INFECTIOUSDISEASE				Td38						Td38			Td38						Pr2						Pr2			Td34					Td34						Td34			Td9					Td9
YSC NF CCU							Td38							Td38	Pr2							Pr2							Td34							Td34							Td9
YSC NF OFF	Td38							Td38				Td38				Pr2							Pr2				Pr2			Td34							Td34				Td34			Td9
YSC NF GENERALIST		Td38	Td38						Td38								Pr2	Pr2						Pr2							Td34	Td34						Td34							Td9	Td9
YSC NF NEPHROLOGY					Td38	Td38					Td38									Pr2	Pr2					Pr2								Td34	Td34					Td34								Td9	Td9
Medicine Res 1 REGULAR			Se10				Se10				Se10			Se10	Se10	Se1				Se1			Se1	Se1				Se1			Se27	Se27				Se27				Se27			Se2	Se2				Se2
Medicine Res 1 ADMIT-ON				Se10				Se10				Se10					Se1				Se1				Se1				Se27				Se27				Se27				Se27				Se2				Se2
Medicine Res 1 POST-CALL					Se10				Se10				Se10					Se1				Se1				Se1				Se27				Se27				Se27				Se27				Se2
Medicine Res 1 OFF						Se10				Se10									Se1								Se1								Se27				Se27								Se2
Medicine Int 1 REGULAR			Td41			Td41				Td41	Td41			Td41	Td40				Td40	Td40				Td40			Td40	Td40				Td40			Td40				Td40	Td40			Td29				Td29	Td29
Medicine Int 1 ADMIT-LONG				Td41				Td41				Td41									Td40								Td40				Td40				Td40				Td40								Td29
Medicine Int 1 POST-SHORT	Td41				Td41				Td41				Td41									Td40								Td40				Td40				Td40				Td29
Medicine Int 1 OFF		Td41					Td41									Td40							Td40								Td40					Td40								Td29
Medicine Int 1 ADMIT-ON																	Td40								Td40																				Td29
Medicine Int 1 POST-CALL																		Td40								Td40																				Td29
Medicine Res 2 REGULAR																	Se13				Se13			Se13	Se13																				Se8				Se8
Medicine Res 2 ADMIT-ON																		Se13				Se13				Se13																				Se8
Medicine Res 2 POST-CALL																			Se13				Se13				Se13																Se8				Se8
Medicine Res 2 OFF																Se13				Se13																								Se8				Se8
Medicine Int 2 REGULAR			Ne7	Ne7				Ne7			Ne7					Ne8				Ne8	Ne8				Ne8			Ne8	Ne8			Ne8	Ne8				Ne8			Ne8				Pr1				Pr1	Pr1
Medicine Int 2 ADMIT-LONG	Ne7				Ne7								Ne7									Ne8				Ne8				Ne8				Ne8								Pr1
Medicine Int 2 POST-SHORT		Ne7				Ne7								Ne7	Ne8								Ne8				Ne8				Ne8				Ne8								Pr1
Medicine Int 2 OFF							Ne7					Ne7					Ne8							Ne8												Ne8					Ne8				Pr1
Medicine Int 2 ADMIT-ON									Ne7									Ne8																				Ne8								Pr1
Medicine Int 2 POST-CALL										Ne7									Ne8																				Ne8								Pr1
Medicine Res 3 POST-CALL			Se18				Se18				Se18				Se18	Se18				Se18				Se18				Se18				Se22				Se22				Se22				Se22				Se22
Medicine Res 3 REGULAR					Se18			Se18	Se18				Se18				Se18	Se18				Se18				Se18			Se22	Se22				Se22			Se22	Se22				Se22			Se22	Se22
Medicine Res 3 ADMIT-ON						Se18				Se18				Se18					Se18				Se18				Se18				Se22				Se22				Se22				Se22				Se22
Medicine Res 3 OFF				Se18								Se18									Se18				Se18								Se22								Se22								Se22
Medicine Int 3 REGULAR				Td35	Td35				Td35			Td35	Td35					Td35			Td35				Td35	Td35		Td15	Td15				Td15	Td15				Td15			Td15	An8				An8			An8
Medicine Int 3 OFF	Td35							Td35									Td35					Td35								Td15							Td15								An8
Medicine Int 3 ADMIT-ON		Td35								Td35																					Td15								Td15
Medicine Int 3 POST-CALL			Td35								Td35																					Td15								Td15
Medicine Int 3 ADMIT-LONG						Td35								Td35	Td35				Td35				Td35				Td35								Td15								An8				An8
Medicine Int 3 POST-SHORT							Td35									Td35				Td35				Td35												Td15								An8				An8
Medicine Res 4 ADMIT-ON			Se14				Se14				Se14				Se14	Se14				Se14				Se14				Se14				Se29				Se29				Se29				Se29				Se29
Medicine Res 4 REGULAR						Se14			Se14	Se14			Se14	Se14					Se14			Se14	Se14				Se14		Se29		Se29				Se29			Se29	Se29			Se29	Se29				Se29
Medicine Res 4 OFF					Se14													Se14								Se14				Se29				Se29												Se29
Medicine Res 4 POST-CALL				Se14				Se14				Se14					Se14				Se14				Se14								Se29				Se29				Se29				Se29				Se29
Medicine Int 4 ADMIT-LONG							Ne3				Ne3					Ne3				Ne3
Medicine Int 4 POST-SHORT								Ne3				Ne3					Ne3				Ne3
Medicine Int 4 REGULAR	Ne3				Ne3	Ne3				Ne3			Ne3	Ne3	Ne3			Ne3	Ne3				Ne3			Ne3
Medicine Int 4 OFF		Ne3							Ne3													Ne3					Ne3
Medicine Int 4 ADMIT-ON			Ne3																					Ne3
Medicine Int 4 POST-CALL				Ne3																					Ne3
Medicine Int Nights NIGHTS	Td15			Td15	Td15	Td15	Td15	Td15			Td15	Td15	Td15	Td15	Td31	Td31			Td31	Td31	Td31	Td31	Td31			Td31	Td31	Td36	Td36	Td36			Td36	Td36	Td36	Td36	Td36			Td36	Td36	An9	An9	An9			An9	An9	An9
Medicine Int Nights OFF		Td15	Td15						Td15	Td15							Td31	Td31						Td31	Td31						Td36	Td36						Td36	Td36						An9	An9
Cardiology Res 1 Regular					Re20		Re20						Re20		Re20	Se22				Se22		Se22						Se22		Se12				Se12		Se12						Se12		Re3				Re3
Cardiology Res 1 Admit			Re20	Re20		Re20		Re20				Re20		Re20			Se22	Se22	Se22		Se22		Se22				Se22		Se12		Se12	Se12	Se12		Se12		Se12				Se12		Re3		Re3	Re3	Re3		Re3
Cardiology Res 1 Regular/CCU Night									Re20															Se22														Se12
Cardiology Res 1 POST										Re20															Se22														Se12
Cardiology Res 1 OFF											Re20															Se22														Se12
Cardiology Res 2 Admit					Re40		Re40		Re40	Re40	Re40		Re40		Re40	Re30				Re30		Re30		Re30	Re30	Re30		Re30		Se31				Se31		Se31		Se31	Se31	Se31		Se31		Re32				Re32
Cardiology Res 2 Regular						Re40		Re40				Re40		Re40							Re30		Re30				Re30		Se31						Se31		Se31				Se31		Re32						Re32
Cardiology Res 2 Regular/CCU Night																	Re30														Se31														Re32
Cardiology Res 2 POST			Re40															Re30														Se31														Re32
Cardiology Res 2 OFF				Re40															Re30														Se31														Re32
Hematology Res 1 OFF																	Re24				Re24			Re24				Re24					Re24								Re24				Se7				Se7
Hematology Res 1 LONG																													Re24					Re24			Re24		Re24	Re24
Hematology Res 1 SHORT																														Re24								Re24				Re24
Hematology Res 1 ADMIT-ON																															Re24				Re24
Hematology Res 1 POST																																Re24				Re24
Hematology Res 1 NIGHTS																Re24		Re24	Re24	Re24		Re24	Re24		Re24	Re24	Re24																Se7	Se7		Se7	Se7	Se7
Hematology Res 2 SHORT															Se8	Se8								Se8				Se8																Se36
Hematology Res 2 NIGHTS			Se8	Se8	Se8		Se8	Se8		Se8	Se8	Se8																	Se36	Se36		Se36	Se36	Se36		Se36	Se36		Se36	Se36	Se36
Hematology Res 2 OFF						Se8			Se8				Se8						Se8								Se8				Se36				Se36			Se36				Se36					Se36
Hematology Res 2 LONG														Se8						Se8			Se8		Se8	Se8																	Se36					Se36
Hematology Res 2 ADMIT-ON																	Se8				Se8																								Se36				Se36
Hematology Res 2 POST																		Se8				Se8																								Se36
Hematology Int 1 SHORT			Td39	Td39			Td39					Td39	Td39					Td37	Td37			Td37					Td37	Td37				Td37	Td37			Td37					Td37	Pr5				Pr5	Pr5
Hematology Int 1 LONG		Td39			Td39	Td39		Td39		Td39	Td39			Td39	Td37		Td37			Td37	Td37		Td37		Td37	Td37			Td37		Td37			Td37	Td37		Td37		Td37	Td37			Pr5		Pr5			Pr5	Pr5
Hematology Int 1 OFF	Td39								Td39							Td37								Td37						Td37								Td37						Pr5
Hematology Res 3 ADMIT-ON									Re6				Re6																									Re37				Re37
Hematology Res 3 POST										Re6				Re6															Re37										Re37				Re37
Hematology Res 3 LONG			Re6	Re6			Re6					Re6			Re6															Re37		Re37	Re37			Re37					Re37			Re37		Re37	Re37
Hematology Res 3 SHORT					Re6			Re6																							Re37			Re37			Re37								Re37			Re37
Hematology Res 3 OFF						Re6					Re6																								Re37					Re37									Re37
Hematology Int 2 LONG																												Td13		Td13		Td13	Td13			Td13		Td13			Td13	Td13		Td13		Td13	Td13
Hematology Int 2 SHORT																													Td13					Td13	Td13				Td13	Td13			Td13					Td13	Td13
Hematology Int 2 OFF																															Td13						Td13								Td13
Hepatology Res 1 (Bridgeport) OFF
Hepatology Res 1 (Bridgeport) LONG
Hepatology Res 1 (Bridgeport) SHORT
Hepatology Res 1 (Bridgeport) ADMIT-ON
Hepatology Res 1 (Bridgeport) POST
Hepatology Res 1 (Bridgeport) NIGHTS
Hepatology Res 2 SHORT															Se6	Se6								Se6				Se6																Re33
Hepatology Res 2 NIGHTS			Se6	Se6	Se6		Se6	Se6		Se6	Se6	Se6																	Re33	Re33		Re33	Re33	Re33		Re33	Re33		Re33	Re33	Re33
Hepatology Res 2 OFF						Se6			Se6				Se6						Se6								Se6				Re33				Re33			Re33				Re33					Re33
Hepatology Res 2 LONG														Se6						Se6			Se6		Se6	Se6																	Re33					Re33
Hepatology Res 2 ADMIT-ON																	Se6				Se6																								Re33				Re33
Hepatology Res 2 POST																		Se6				Se6																								Re33
Hepatology Int 1 SHORT			Td33	Td33			Td33					Td33	Td33					Td33	Td33			Td33					Td33	Td19				Td19	Td19			Td19					Td19	Td25				Td25	Td25
Hepatology Int 1 LONG		Td33			Td33	Td33		Td33		Td33	Td33			Td33	Td33		Td33			Td33	Td33		Td33		Td33	Td33			Td19		Td19			Td19	Td19		Td19		Td19	Td19			Td25		Td25			Td25	Td25
Hepatology Int 1 OFF	Td33								Td33							Td33								Td33						Td19								Td19						Td25
Hepatology Res 3 ADMIT-ON									Re16				Re16											Re16
Hepatology Res 3 POST										Re16				Re16											Re16
Hepatology Res 3 LONG			Re16	Re16			Re16					Re16			Re16	Re16		Re16	Re16			Re16					Re16
Hepatology Res 3 SHORT					Re16			Re16									Re16			Re16			Re16
Hepatology Res 3 OFF						Re16					Re16										Re16					Re16
Hepatology Int 2 LONG	Td32		Td32	Td32			Td32		Td32			Td32	Td32			Td32		Td32	Td32			Td32		Td32			Td32
Hepatology Int 2 SHORT					Td32	Td32				Td32	Td32			Td32	Td32					Td32	Td32				Td32	Td32
Hepatology Int 2 OFF		Td32						Td32									Td32						Td32
MICU Res 1 (Green) POST-POST			Re1																	Re1								Re1				Re11																Re2
MICU Res 1 (Green) PRE-CALL				Re1				Re1				Re1					Re1				Re1				Re1				Re11				Re11				Re11				Re11				Re2				Re2
MICU Res 1 (Green) ADMIT-ON					Re1				Re1				Re1					Re1				Re1				Re1				Re11				Re11				Re11				Re11				Re2
MICU Res 1 (Green) POST-CALL						Re1				Re1				Re1					Re1				Re1				Re1				Re11				Re11				Re11				Re2				Re2
MICU Res 1 (Green) OFF							Re1				Re1				Re1	Re1								Re1												Re11				Re11				Re2
MICU Int 4 (Green) POST-POST			Td14								Td14																	An17				An17								An17
MICU Int 4 (Green) PRE-CALL								Td14																					An17								An17
MICU Int 4 (Green) ADMIT-ON	Td14								Td14									Td1								Td1				An17								An17								Td6
MICU Int 4 (Green) POST-CALL		Td14								Td14									Td1								Td1				An17								An17								Td6
MICU Int 4 (Green) OFF				Td14								Td14								Td1					Td1								An17								An17							Td6
MICU Int 4 (Green) REGULAR					Td14	Td14	Td14						Td14	Td14	Td1	Td1	Td1				Td1	Td1	Td1	Td1										An17	An17	An17						Td6	Td6	Td6	Td6				Td6
MICU Int 2 (Green ) REGULAR	Td20	Td20							Td20	Td20	Td20							Td7	Td7	Td7					Td7	Td7	Td7	Td7	Td7	Td7	Td7							Td7	Td7	Td7						Td11	Td11	Td11
MICU Int 2 (Green ) OFF			Td20					Td20									Td7				Td7											Td7					Td7								Td11				Td11
MICU Int 2 (Green ) PRE-CALL				Td20								Td20																					Td7								Td7
MICU Int 2 (Green ) ADMIT-ON					Td20								Td20									Td7												Td7								Td11
MICU Int 2 (Green ) POST-CALL						Td20								Td20	Td7								Td7												Td7								Td11
MICU Int 2 (Green ) POST-POST							Td20									Td7								Td7												Td7								Td11
MICU Res 2 (Orange) POST-CALL			Re17				Re17				Re17				Re17	Re9				Re9				Re9				Re9				Re18				Re18				Re18				Re10				Re10
MICU Res 2 (Orange) POST-POST																													Re18
MICU Res 2 (Orange) PRE-CALL																														Re18
MICU Res 2 (Orange) ADMIT-ON						Re17				Re17				Re17					Re9				Re9				Re9				Re18				Re18				Re18				Re10				Re10
MICU Res 2 (Orange) OFF				Re17								Re17					Re9				Re9												Re18								Re18				Re10				Re10
MICU Res 2 (Orange) PRE-CALL					Re17				Re17				Re17					Re9				Re9				Re9								Re18				Re18				Re18				Re10
MICU Res 2 (Orange) POST-POST								Re17																	Re9												Re18
MICU Int 5 (Orange) POST-CALL			Td24				Td24				Td24					Td25				Td25				Td25				Ob1				Ob1				Ob1				Ob1				Ob1				Ob1
MICU Int 5 (Orange) POST-POST																													Ob1
MICU Int 5 (Orange) OFF	Td24								Td24									Td25				Td25								Ob1								Ob1								Ob1
MICU Int 5 (Orange) ADMIT-ON		Td24				Td24				Td24				Td24	Td25				Td25				Td25				Td25				Ob1				Ob1				Ob1				Ob1				Ob1
MICU Int 5 (Orange) POST-POST				Td24				Td24				Td24					Td25				Td25				Td25								Ob1				Ob1				Ob1				Ob1				Ob1
MICU Int 5 (Orange) PRE-CALL					Td24								Td24													Td25								Ob1								Ob1
MICU Res 5 DAYFLOAT ORANGE			Se2								Se2				Se2	Se2				Se2								Se2				Se11								Se11				Se1				Se1
MICU Res 5 SWING																									Se2	Se2			Se11	Se11
MICU Res 5 OFF									Se2					Se2								Se2									Se11							Se11					Se1
MICU Res 5 SWING/FLOAT ORANGE				Se2				Se2				Se2					Se2				Se2												Se11				Se11				Se11				Se1				Se1
MICU Res 5 SWING/FLOAT RED					Se2								Se2					Se2																Se11								Se11				Se1
MICU Res 5 DAYFLOAT GREEN						Se2				Se2									Se2				Se2				Se2								Se11				Se11								Se1
MICU Res 5 SWING/FLOAT GREEN							Se2																	Se2												Se11
MICU Res 3 (Blue) PRE-CALL			Re10				Re10				Re10				Re10	Re10				Re10				Re10
MICU Res 3 (Blue) ADMIT-ON				Re10				Re10				Re10					Re10				Re10				Re10
MICU Res 3 (Blue) POST-CALL					Re10				Re10				Re10					Re10				Re10				Re10
MICU Res 3 (Blue) OFF										Re10				Re10									Re10
MICU Res 3 (Blue) POST-POST						Re10													Re10								Re10
MICU Int 3 (Blue) PRE-CALL
MICU Int 3 (Blue) ADMIT-ON								Td21									Td21								Td21
MICU Int 3 (Blue) POST-CALL	Td21								Td21									Td21								Td21
MICU Int 3 (Blue) POST-POST		Td21								Td21																	Td21
MICU Int 3 (Blue) OFF			Td21				Td21												Td21					Td21
MICU Int 3 (Blue) REGULAR				Td21	Td21	Td21					Td21	Td21	Td21	Td21	Td21	Td21				Td21	Td21	Td21	Td21
MICU Int 1 (Blue) REGULAR	Td28	Td28					Td28	Td28	Td28	Td28							Td28	Td28	Td28					Td28	Td28	Td28	Td28
MICU Int 1 (Blue) PRE-CALL			Td28
MICU Int 1 (Blue) ADMIT-ON				Td28								Td28									Td28
MICU Int 1 (Blue) POST-CALL					Td28								Td28									Td28
MICU Int 1 (Blue) OFF						Td28					Td28					Td28				Td28
MICU Int 1 (Blue) POST-POST														Td28	Td28								Td28
MICU Res 4 (Red) ADMIT-ON			Re39				Re39				Re39				Re39	Re43				Re43				Re43
MICU Res 4 (Red) POST-CALL				Re39				Re39				Re39					Re43				Re43				Re43
MICU Res 4 (Red) POST-POST									Re39													Re43				Re43
MICU Res 4 (Red) PRE-CALL						Re39				Re39				Re39					Re43				Re43
MICU Res 4 (Red) OFF					Re39								Re39					Re43									Re43
MICU Int 6 (Red) ADMIT-ON			Td37				Td37				Td37					Td38				Td38				Td38				Td39				Td39				Td39				Td39				Pr4				Pr4
MICU Int 6 (Red) POST-CALL				Td37				Td37				Td37					Td38				Td38				Td38				Td39				Td39				Td39				Td39				Pr4				Pr4
MICU Int 6 (Red) POST-POST	Td37				Td37				Td37				Td37					Td38				Td38				Td38				Td39				Td39				Td39				Pr4				Pr4
MICU Int 6 (Red) OFF		Td37								Td37				Td37	Td38								Td38								Td39								Td39				Pr4
MICU Int 6 (Red) PRE-CALL						Td37													Td38								Td38								Td39												Pr4
MICU Res 6 SWING			Se7			Se7			Se7										Se7	Se7		Se7						Se7				Se15			Se15			Se15									Se9	Se9
MICU Res 6 OFF							Se7										Se7							Se7					Se15							Se15									Se9
MICU Res 6 DAYFLOAT BLUE					Se7								Se7					Se7								Se7				Se15				Se15								Se15				Se9
MICU Res 6 SWING/FLOAT BLUE										Se7				Se7									Se7								Se15								Se15				Se9
MICU Res 6 DAYFLOAT RED				Se7				Se7				Se7									Se7				Se7								Se15				Se15				Se15								Se9
MICU Res 6 SWING/FLOAT GREEN											Se7				Se7	Se7																								Se15				Se9
MICU Res 6 SWING/FLOAT RED																											Se7
Onc Res 1 OFF				Re11								Re11					Re11				Re11			Re11				Re11					Re41								Re41				Re41				Re41
Onc Res 1 WHITE REG					Re11			Re11	Re11	Re11	Re11		Re11																Re41	Re41				Re41			Re41	Re41	Re41	Re41		Re41
Onc Res 1 WHITE ADMIT-ON						Re11																									Re41				Re41
Onc Res 1 POST			Re11				Re11																									Re41				Re41
Onc Res 1 NIGHTS														Re11	Re11	Re11		Re11	Re11	Re11		Re11	Re11		Re11	Re11	Re11																Re41	Re41		Re41	Re41	Re41
Onc Res 2 WHITE REG														Re2																													Re42	Re42				Re42
Onc Res 2 NIGHTS			Re2	Re2	Re2		Re2	Re2		Re2	Re2	Re2																	Re42	Re42		Re42	Re42	Re42		Re42	Re42		Re42	Re42	Re42
Onc Res 2 OFF						Re2			Re2				Re2																		Re42				Re42			Re42				Re42					Re42
Onc Res 2 WHITE ADMIT-ON																																													Re42				Re42
Onc Res 2 POST																																														Re42
Onc Int 1 WHITE REG		Td17	Td17	Td17	Td17	Td17	Td17	Td17		Td17	Td17	Td17	Td17	Td17														Td20	Td20		Td20	Td20	Td20	Td20	Td20	Td20	Td20		Td20	Td20	Td20	Td20	Td20		Td20	Td20	Td20	Td20	Td20
Onc Int 1 OFF	Td17								Td17																					Td20								Td20						Td20
Onc Res 3 BLUE ADMIT-ON																								Se21				Se21										Se21				Se21
Onc Res 3 BLUE REG																Se21	Se21	Se21	Se21	Se21		Se21	Se21				Se21		Se21	Se21	Se21	Se21	Se21	Se21		Se21	Se21				Se21			Re38	Re38	Re38	Re38	Re38
Onc Res 3 OFF																					Se21					Se21									Se21					Se21									Re38
Onc Res 3 POST																									Se21														Se21
Onc Res 3 POST/BLUE REG																																											Re38
Onc Int 2 BLUE REG	Ps12		Ps12	Ps12	Ps12	Ps12	Ps12		Ps12	Ps12	Ps12	Ps12	Ps12	Ps12														Ne4	Ne4	Ne4		Ne4	Ne4	Ne4	Ne4	Ne4		Ne4	Ne4	Ne4	Ne4
Onc Int 2 OFF		Ps12						Ps12																							Ne4						Ne4
CCU Res 1 ADMIT																Re13			Re13		Re13		Re13			Re13		Re13		Re13			Re13		Re13		Re13			Re13		Re13		Re40			Re40		Re40
CCU Res 1 REGULAR																	Re13			Re13		Re13		Re13			Re13		Re13		Re13			Re13		Re13		Re13			Re13		Re40		Re40			Re40
CCU Res 1 OFF																		Re13							Re13							Re13							Re13							Re40
CCU INT 1 ADMIT	Td13			Td13		Td13		Td13			Td13		Td13			Td2			Td2		Td2		Td2			Td2		Td2		Td2			Td2		Td2		Td2			Td2		Td5		Td5			Td5		Td5
CCU INT 1 REGULAR			Td13		Td13		Td13			Td13		Td13		Td13	Td2			Td2		Td2		Td2			Td2		Td2		Td2			Td2		Td2		Td2			Td2		Td2		Td5			Td5		Td5
CCU INT 1 OFF		Td13							Td13								Td2							Td2							Td2							Td2							Td5
CCU Res 2 REGULAR				Re15		Re15		Re15				Re15	Re15		Re15	Re15			Re15		Re15		Re15				Re15	Re15		Re22			Re22		Re22		Re22				Re22	Re22		Re22			Re22		Re22
CCU Res 2 ADMIT			Re15		Re15				Re15					Re15				Re15		Re15				Re15					Re22			Re22		Re22				Re22					Re22			Re22		Re22
CCU Res 2 OFF							Re15										Re15					Re15									Re22					Re22									Re22
CCU Res 2 ADMIT-ON										Re15															Re15														Re22
CCU Res 2 POST-CALL											Re15															Re15														Re22
CCU INT 2 REGULAR																Td11	Td11		Td11		Td11	Td11			Td11	Td11
CCU INT 2 ADMIT															Td11			Td11		Td11				Td11
CCU INT 2 OFF																							Td11				Td11
CCU Res 3 REGULAR						Se24		Se24			Se24		Se24	Se24						Re25	Re25		Re25			Re25		Re25	Re25	Re25					Re25		Re25			Re25
CCU Res 3 ADMIT							Se24			Se24		Se24					Re25					Re25			Re25		Re25				Re25					Re25			Re25		Re25
CCU Res 3 ADMIT-ON			Se24															Re25														Re25
CCU Res 3 POST-CALL				Se24															Re25														Re25
CCU Res 3 OFF					Se24				Se24						Se24	Re25								Re25										Re25				Re25
CCU INT 3 REGULAR															Td22	Td22		Td22	Td22	Td22			Td22	Td22																		Td19	Td19	Td19		Td19	Td19	Td19
CCU INT 3 ADMIT																	Td22					Td22			Td22		Td22																		Td19
CCU INT 3 OFF																					Td22					Td22																							Td19
CCU Night Res NIGHTS																													Se23	Se23			Se23	Se23	Se23	Se23	Se23			Se23	Se23	Se23	Se27	Se27			Se27	Se27	Se27
CCU Night Res OFF																															Se23	Se23						Se23	Se23						Se27	Se27
CCU Int NF 1 NIGHTS								Td27	Td27	Td27	Td27	Td27	Td27															Td32									Td32	Td32	Td32	Td32	Td32
CCU Int NF 1 OFF			Td27	Td27										Td27															Td32			Td32	Td32
CCU Int NF 1 FLOAT	Td27	Td27			Td27	Td27	Td27																							Td32	Td32			Td32	Td32	Td32
CCU Int NF 2 FLOAT								Td42	Td42			Td42	Td42	Td42	An13								An13	An13			An13	An10	An10								An10	An10			An10	An14	An14
CCU Int NF 2 NIGHTS	Td42	Td42	Td42	Td42	Td42	Td42										An13	An13	An13	An13	An13	An13									An10	An10	An10	An10	An10	An10									An14	An14	An14	An14	An14	An14
CCU Int NF 2 OFF							Td42			Td42	Td42											An13			An13	An13										An10			An10	An10
Nephrology Res 1 ADMIT				Se32	Se32		Se32		Se32	Se32			Se32		Se32															Re36			Re36	Re36		Re36		Re36	Re36			Re36		Re36			Re36	Re36
Nephrology Res 1 REGULAR						Se32		Se32				Se32		Se32															Re36		Re36				Re36		Re36				Re36		Re36		Re36				Re36
Nephrology Res 1 OFF			Se32								Se32																					Re36								Re36						Re36
Nephrology Int 1 ADMIT	Ne8		Ne8		Ne8		Ne8		Ne8		Ne8		Ne8			An8		An8		An8		An8		An8		An8		An8		An8		An8		An8		An8		An8		An8		Ne5		Ne5		Ne5		Ne5
Nephrology Int 1 REGULAR		Ne8				Ne8		Ne8				Ne8		Ne8	An8		An8				An8		An8				An8		An8		An8				An8		An8				An8		Ne5		Ne5				Ne5
Nephrology Int 1 OFF				Ne8						Ne8									An8						An8								An8						An8								Ne5
Nephrology Res 2 REGULAR																Re21				Re21		Re21		Re21				Re21		Re21				Re21		Re21		Re21
Nephrology Res 2 ADMIT																	Re21	Re21			Re21		Re21			Re21	Re21		Re21		Re21	Re21			Re21		Re21			Re21	Re21
Nephrology Res 2 OFF																			Re21						Re21								Re21						Re21
Nephrology Int 2 REGULAR	Td22				Td22		Td22		Td22				Td22			Td3				Td3		Td3		Td3				Td3		Td3				Td3		Td3		Td3				Ne7		Ne7				Ne7
Nephrology Int 2 ADMIT		Td22		Td22		Td22		Td22		Td22		Td22		Td22	Td3		Td3		Td3		Td3		Td3		Td3		Td3		Td3		Td3		Td3		Td3		Td3		Td3		Td3		Ne7		Ne7		Ne7		Ne7
Nephrology Int 2 OFF			Td22								Td22							Td3								Td3						Td3								Td3						Ne7
Nephrology Nights NIGHTS	Td12	Td12	Td12	Td12			Td12	Td12	Td12	Td12		Td12	Td12	Td12	Td23	Td23	Td23	Td23	Td23			Td23	Td23	Td23	Td23		Td23	Td33	Td33	Td33	Td33	Td33	Td33			Td33	Td33	Td33	Td33		Td33	Td2	Td2	Td2	Td2	Td2	Td2
Nephrology Nights OFF					Td12	Td12					Td12									Td23	Td23					Td23								Td33	Td33					Td33								Td2	Td2
SDU 1 OFF					Re41								Re41							Re5								Re5						Re34								Re34						Re45
SDU 1 ADMIT			Re41			Re41			Re41			Re41		Re41				Re5			Re5			Re5			Re5		Re34			Re34			Re34			Re34			Re34		Re45			Re45			Re45
SDU 1 SHORT				Re41						Re41					Re41	Re5			Re5						Re5					Re34			Re34						Re34					Re45			Re45
SDU 1 REGULAR							Re41	Re41			Re41						Re5					Re5	Re5			Re5					Re34					Re34	Re34			Re34					Re45
SDU 2 ADMIT				Re35			Re35			Re35			Re35		Re35															Re19			Re19			Re19			Re19			Re19		Re46			Re46
SDU 2 REGULAR			Re35		Re35				Re35					Re35															Re19			Re19		Re19				Re19					Re46			Re46		Re46
SDU 2 SHORT								Re35			Re35																				Re19						Re19			Re19					Re46
SDU 2 OFF						Re35						Re35																							Re19						Re19								Re46
SDU 3 REGULAR																																												Re31			Re31		Re31
SDU 3 OFF																																											Re31
SDU 3 ADMIT																																													Re31			Re31
SDU 3 SHORT																																														Re31
VAMed1 Res 1 REGULAR			Re37			Re37	Re37				Re37			Re37	Re37	Re27				Re27				Re27			Re27	Re27				Re27			Re27	Re27				Re27			Re43	Re43				Re43
VAMed1 Res 1 ADMIT-ON				Re37				Re37				Re37					Re27				Re27				Re27				Re27				Re27				Re27				Re27				Re43				Re43
VAMed1 Res 1 POST																														Re27
VAMed1 Res 1 OFF										Re37									Re27				Re27								Re27								Re27								Re43
VAMed1 Res 1 POST-CALL					Re37				Re37				Re37					Re27				Re27				Re27								Re27				Re27				Re27				Re43
VAMed1 Int 1 REGULAR	Td40	Td40			Td40		Td40		Td40	Td40			Td40	Td40	Td6			Td6	Td6	Td6		Td6	Td6			Td6	Td6	Td6		Td6	Td6			Td6		Td6		Td6	Td6			Td31	Td31			Td31	Td31	Td31
VAMed1 Int 1 ADMIT				Td40				Td40				Td40					Td6				Td6				Td6				Td6				Td6				Td6				Td6				Td31				Td31
VAMed1 Int 1 OFF			Td40			Td40					Td40					Td6								Td6								Td6			Td6					Td6				Td31
VAMed1 Res 2 POST																												Re46
VAMed1 Res 2 REGULAR					Re5			Re5	Re5				Re5					Re46			Re46	Re46				Re46			Re46	Re46				Re46			Re46	Re46				Re46				Se32			Se32
VAMed1 Res 2 ADMIT-ON						Re5				Re5				Re5					Re46				Re46				Re46				Re46				Re46				Re46				Se32				Se32
VAMed1 Res 2 POST-CALL			Re5				Re5				Re5				Re5	Re46				Re46				Re46								Re46				Re46				Re46				Se32				Se32
VAMed1 Res 2 OFF				Re5								Re5					Re46								Re46								Re46								Re46				Se32
VAMed1 Int 2 REGULAR			Td30	Td30	Td30		Td30		Td30		Td30	Td30	Td30			Td30	Td30			Td30	Td30	Td30		Td30	Td30			Td16	Td16			Td16	Td16	Td16		Td16		Td16		Td16	Td16	Td16		Td16	Td16			Td16	Td16
VAMed1 Int 2 OFF	Td30							Td30										Td30								Td30				Td16							Td16									Td16
VAMed1 Int 2 ADMIT		Td30				Td30				Td30				Td30	Td30				Td30				Td30				Td30				Td16				Td16				Td16				Td16				Td16
VAMed2 Res 1 REGULAR				Re33			Re33	Re33				Re33			Re33	Re20	Re20				Re20				Re20			Re20	Re20				Re20			Re20	Re20				Re20			Se28	Se28				Se28
VAMed2 Res 1 ADMIT-ON					Re33				Re33				Re33					Re20				Re20				Re20				Re20				Re20				Re20				Re20				Se28
VAMed2 Res 1 POST-CALL						Re33				Re33				Re33					Re20				Re20				Re20				Re20				Re20				Re20				Se28				Se28
VAMed2 Res 1 OFF			Re33								Re33									Re20				Re20								Re20								Re20								Se28
VAMed2 Int 1 REGULAR		Td31	Td31			Td31		Td31		Td31	Td31	Td31		Td31	Ne4		Ne4		Ne4	Ne4	Ne4		Ne4	Ne4			Ne4	Td8	Td8		Td8	Td8			Td8		Td8		Td8	Td8	Td8		Td21		Td21		Td21	Td21	Td21
VAMed2 Int 1 ADMIT	Td31				Td31				Td31				Td31					Ne4				Ne4				Ne4				Td8				Td8				Td8				Td21				Td21
VAMed2 Int 1 OFF				Td31			Td31									Ne4									Ne4								Td8			Td8								Td21
VAMed2 Res 2 ADMIT-ON			Re4				Re4				Re4				Re4	Re4				Re4				Re4				Re4				Re26				Re26				Re26				Re26				Re26
VAMed2 Res 2 REGULAR						Re4				Re4			Re4	Re4					Re4			Re4	Re4				Re4		Re26	Re26	Re26				Re26				Re26			Re26	Re26				Re26
VAMed2 Res 2 POST-CALL				Re4				Re4				Re4					Re4				Re4				Re4								Re26				Re26				Re26				Re26				Re26
VAMed2 Res 2 OFF					Re4				Re4									Re4								Re4								Re26				Re26								Re26
VAMed2 Int 2 ADMIT			An4				An4				An4					An4				An4				An4				Ne5				Ne5				Ne5				Ne5				Td17				Td17
VAMed2 Int 2 REGULAR		An4		An4	An4	An4		An4	An4			An4	An4	An4	An4		An4	An4			An4		An4		An4	An4	An4		Ne5		Ne5		Ne5	Ne5	Ne5		Ne5	Ne5			Ne5	Td17	Td17		Td17	Td17			Td17
VAMed2 Int 2 OFF	An4									An4									An4			An4								Ne5									Ne5								Td17
VAMed3 Res 1 REGULAR			Re19			Re19	Re19				Re19			Re19	Re19	Re19				Re19				Re19			Re19	Re19				Se24			Se24	Se24				Se24			Se24	Se24				Se24
VAMed3 Res 1 ADMIT-ON				Re19				Re19				Re19					Re19				Re19				Re19				Se24				Se24				Se24				Se24				Se24				Se24
VAMed3 Res 1 POST																														Se24
VAMed3 Res 1 OFF										Re19									Re19				Re19								Se24								Se24								Se24
VAMed3 Res 1 POST-CALL					Re19				Re19				Re19					Re19				Re19				Re19								Se24				Se24				Se24				Se24
VAMed3 Int 1 REGULAR	Td36	Td36			Td36		Td36		Td36	Td36			Td36	Td36	Td36			Td36	Td36	Td36		Td36	Td36			Td36	Td36	Td10		Td10	Td10			Td10		Td10		Td10	Td10			Td10	Td10			Td10	Td10	Td10
VAMed3 Int 1 ADMIT				Td36				Td36				Td36					Td36				Td36				Td36				Td10				Td10				Td10				Td10				Td10				Td10
VAMed3 Int 1 OFF			Td36			Td36					Td36					Td36								Td36								Td10			Td10					Td10				Td10
VAMed3 Res 2 POST																												Re12
VAMed3 Res 2 REGULAR					Re36			Re36	Re36				Re36					Re12			Re12	Re12				Re12			Re12	Re12				Re12			Re12	Re12				Re12				Re4			Re4
VAMed3 Res 2 ADMIT-ON						Re36				Re36				Re36					Re12				Re12				Re12				Re12				Re12				Re12				Re4				Re4
VAMed3 Res 2 POST-CALL			Re36				Re36				Re36				Re36	Re12				Re12				Re12								Re12				Re12				Re12				Re4				Re4
VAMed3 Res 2 OFF				Re36								Re36					Re12								Re12								Re12								Re12				Re4
VAMed3 Int 2 REGULAR			Td19	Td19	Td19		Td19		Td19		Td19	Td19	Td19			Ne1	Ne1			Ne1	Ne1	Ne1		Ne1	Ne1			Td12	Td12			Td12	Td12	Td12		Td12		Td12		Td12	Td12	Td12		Td12	Td12			Td12	Td12
VAMed3 Int 2 OFF	Td19							Td19										Ne1								Ne1				Td12							Td12									Td12
VAMed3 Int 2 ADMIT		Td19				Td19				Td19				Td19	Ne1				Ne1				Ne1				Ne1				Td12				Td12				Td12				Td12				Td12
Hosp Res 2 REGULAR				Re3			Re3	Re3				Re3			Re3	Re3	Re3				Re3				Re3			Re3	Re31				Re31			Re31	Re31				Re31			Re25	Re25				Re25
Hosp Res 2 ADMIT-ON					Re3				Re3				Re3					Re3				Re3				Re3				Re31				Re31				Re31				Re31				Re25
Hosp Res 2 POST-CALL						Re3				Re3				Re3					Re3				Re3								Re31				Re31				Re31				Re25				Re25
Hosp Res 2 OFF			Re3								Re3									Re3				Re3								Re31								Re31								Re25
Hosp Res 2 POST																											Re3
Hosp Int 2 REGULAR		An13	An13			An13		An13		An13	An13	An13		An13	An11		An11		An11	An11	An11		An11	An11			An11	Ps15	Ps15		Ps15	Ps15			Ps15		Ps15		Ps15	Ps15	Ps15		Ps15		Ps15		Ps15	Ps15	Ps15
Hosp Int 2 ADMIT	An13				An13				An13				An13					An11				An11				An11				Ps15				Ps15				Ps15				Ps15				Ps15
Hosp Int 2 OFF				An13			An13									An11									An11								Ps15			Ps15								Ps15
Hosp Res 1 ADMIT-ON
Hosp Res 1 POST
Hosp Res 1 OFF
Hosp Res 1 REGULAR
Hosp Res 1 ADMIT
VA NIGHTS-1 NIGHT	Td26	Td26			Td26	Td26	Td26	Td26	Td26			Td26	Td26	Td26	Pr4	Pr4	Pr4			Pr4	Pr4	Pr4	Pr4	Pr4			Pr4	Td35	Td35	Td35	Td35			Td35	Td35	Td35	Td35	Td35			Td35	Td8	Td8	Td8	Td8			Td8	Td8
VA NIGHTS-1 OFF			Td26	Td26						Td26	Td26							Pr4	Pr4						Pr4	Pr4						Td35	Td35						Td35	Td35						Td8	Td8
VA NIGHTS-2 NIGHT	Td29	Td29			Td29	Td29	Td29	Td29	Td29			Td29	Td29	Td29	Td5	Td5	Td5			Td5	Td5	Td5	Td5	Td5			Td5	An3	An3	An3	An3			An3	An3	An3	An3	An3			An3	Td28	Td28	Td28	Td28			Td28	Td28
VA NIGHTS-2 OFF			Td29	Td29						Td29	Td29							Td5	Td5						Td5	Td5						An3	An3						An3	An3						Td28	Td28
VA MICU Res 1 REGULAR					Se17	Se17	Se17	Se17	Se17			Se17	Se17	Se17	Se17	Se10	Se10			Se10	Se10	Se10	Se10	Se10			Se10	Se10	Se19	Se19	Se19			Se19	Se19	Se19	Se19	Se19			Se19	Se19	Se34	Se34	Se34			Se34	Se34
VA MICU Res 1 OFF			Se17	Se17						Se17	Se17							Se10	Se10						Se10	Se10						Se19	Se19						Se19	Se19						Se34	Se34
VA MICU Int REGULAR	Td34	Td34			Td34	Td34	Td34	Td34	Td34			Td34	Td34	Td34	Td41	Td41	Td41			Td41	Td41	Td41	Td41	Td41			Td41	Td41	Td41	Td41	Td41			Td41	Td41	Td41	Td41	Td41			Td41	Ne4	Ne4	Ne4	Ne4			Ne4	Ne4
VA MICU Int OFF			Td34	Td34						Td34	Td34							Td41	Td41						Td41	Td41						Td41	Td41						Td41	Td41						Ne4	Ne4
VA MICU Res 2 NIGHTS				Se26	Se26	Se26	Se26	Se26			Se26	Se26	Se26	Se26	Se26	Se19			Se19	Se19	Se19	Se19	Se19			Se19	Se19	Se19	Se13	Se13			Se13	Se13	Se13	Se13	Se13			Se13	Se13	Se13	Se20	Se20			Se20	Se20	Se20
VA MICU Res 2 OFF			Se26						Se26	Se26							Se19	Se19						Se19	Se19						Se13	Se13						Se13	Se13						Se20	Se20
Geriatrics Res 1 OFF							Re32											Re44		Re44					Re44			Re44		Re44						Re44										Se3		Se3
Geriatrics Res 1 ADMIT						Re32			Re32			Re32																	Re44		Re44				Re44			Re44			Re44
Geriatrics Res 1 ADMIT-ON			Re32							Re32																						Re44							Re44
Geriatrics Res 1 POST				Re32							Re32																						Re44							Re44
Geriatrics Res 1 REGULAR					Re32			Re32					Re32																					Re44			Re44					Re44
Geriatrics Res 1 NIGHTS														Re32	Re32	Re44	Re44		Re44		Re44	Re44	Re44	Re44		Re44	Re44																Se3	Se3	Se3		Se3		Se3
Geriatrics Int 1 REGULAR	An2			An2			An2				An2																	Pr3		Pr3			Pr3			Pr3				Pr3
Geriatrics Int 1 ADMIT		An2	An2			An2			An2	An2		An2																	Pr3		Pr3	Pr3			Pr3			Pr3	Pr3		Pr3
Geriatrics Int 1 OFF					An2			An2											An2	An2							An2							Pr3			Pr3										Pr3	Pr3
Geriatrics Int 1 NIGHTS													An2	An2	An2	An2	An2	An2			An2	An2	An2	An2	An2	An2																Pr3	Pr3	Pr3	Pr3	Pr3			Pr3
Geriatrics Res 2 ADMIT-ON																																		Re23								Re23						Re23
Geriatrics Res 2 POST																													Re23						Re23								Re23						Re23
Geriatrics Res 2 ADMIT																														Re23			Re23			Re23	Re23			Re23				Re23			Re23
Geriatrics Res 2 OFF																															Re23							Re23							Re23
Geriatrics Res 2 REGULAR																																Re23							Re23		Re23					Re23
Geriatrics Int 2 ADMIT	Ps6			Ps6	Ps6		Ps6	Ps6			Ps6		Ps6			Ps6			Ps6	Ps6		Ps6	Ps6			Ps6
Geriatrics Int 2 REGULAR		Ps6				Ps6			Ps6			Ps6		Ps6	Ps6		Ps6				Ps6			Ps6			Ps6
Geriatrics Int 2 OFF			Ps6							Ps6								Ps6							Ps6
Geriatrics Res 3 REGULAR																				Se9		Se9						Se9																				Re28
Geriatrics Res 3 NIGHTS				Se9		Se9	Se9	Se9	Se9		Se9	Se9																	Re28	Re28	Re28		Re28		Re28	Re28	Re28	Re28		Re28	Re28
Geriatrics Res 3 OFF			Se9		Se9					Se9			Se9		Se9	Se9							Se9									Re28		Re28					Re28			Re28		Re28
Geriatrics Res 3 ADMIT														Se9			Se9				Se9			Se9			Se9																Re28		Re28				Re28
Geriatrics Res 3 ADMIT-ON																		Se9							Se9																					Re28
Geriatrics Res 3 POST																			Se9							Se9																					Re28
Geriatrics Int 3 NIGHTS	Ps13	Ps13	Ps13			Ps13	Ps13	Ps13	Ps13	Ps13	Ps13																	An12	An12	An12	An12	An12			An12	An12	An12	An12	An12	An12
Geriatrics Int 3 OFF				Ps13	Ps13							Ps13								Ps13						Ps13							An12	An12							An12							Td18
Geriatrics Int 3 REGULAR													Ps13						Ps13			Ps13	Ps13																			Td18					Td18
Geriatrics Int 3 ADMIT														Ps13	Ps13		Ps13	Ps13			Ps13			Ps13	Ps13		Ps13																Td18		Td18	Td18			Td18
Geriatrics Int 3 REGULAR																Ps13																												Td18
[truncated: 258 more columns]
